# Supplementary material for: Transcriptome Reveals the Regulation of Exogenous Auxin Inducing Rooting of Non-Rooting Callus of Tea Cuttings
Source: Int J Mol Sci. 2024 Jul 24;25(15):8080. doi: 10.3390/ijms25158080 (PMC11311428; doi:10.3390/ijms25158080)
Supplement: Supplementary file 1 [file ijms-25-08080-s001.zip]

Archive with 4 entries (4 files):
- Table S1.XLSX
- Table S2.XLSX
- Table S3.XLSX
- Table S4.xlsx
