# Supplementary material for: Transcriptome Reveals the Regulation of Exogenous Auxin Inducing Rooting of Non-Rooting Callus of Tea Cuttings
Source: Int J Mol Sci. 2024 Jul 24;25(15):8080. doi: 10.3390/ijms25158080 (PMC11311428; doi:10.3390/ijms25158080)
Supplement: Supplementary file 1 [file ijms-25-08080-s001.zip › Table S1.XLSX]

## Sheet: Table S1
Table S1 Transcriptome data overview.
Sample group	SampleID	ReadNum	BaseNum	N50	MeanLength	MaxLength	MeanQscore	Number of clean reads (except rRNA)	Number of full-length reads	Full-Length Percentage (FL%)
HT6	HT6-1	5202541	5905119406	1286	1135	152634	Q11	4977149	4332349	0.8704
	HT6-2	4247936	4797697197	1279	1129	59228	Q12	4080720	3617280	0.8864
	HT6-3	4796106	5351834883	1262	1115	89148	Q11	4597456	4032573	0.8771
HT12	HT12-1	4734587	5267148736	1255	1112	80922	Q11	4530285	3958763	0.8738
	HT12-2	4682100	4997175689	1201	1067	48255	Q11	4482905	3937659	0.8784
	HT12-3	6493047	5881342440	992	905	275546	Q11	6218969	5591169	0.8991
HT24	HT24-1	5160767	5967994244	1319	1156	64736	Q11	4931690	4267215	0.8653
	HT24-2	4588287	5352634745	1325	1166	41683	Q11	4389967	3778000	0.8606
	HT24-3	5744834	6721312102	1340	1169	131257	Q11	5489501	4759652	0.867
HT48	HT48-1	4552327	5033672351	1239	1105	33757	Q11	4291248	3658311	0.8525
	HT48-2	4519834	4820372160	1186	1066	35349	Q11	4264528	3626659	0.8504
	HT48-3	4638194	5136241456	1251	1107	16536	Q11	4384641	3756381	0.8567
WT6	WT6-1	3768880	4231487318	1268	1122	16610	Q11	3573035	3047060	0.8528
	WT6-2	3865070	4423133618	1294	1144	54510	Q11	3643326	3110733	0.8538
	WT6-3	4125756	4572580732	1255	1108	12826	Q11	3912503	3360349	0.8589
WT12	WT12-1	4114683	4737099018	1310	1151	46862	Q11	3879309	3272776	0.8436
	WT12-2	4119022	4815348446	1346	1169	205601	Q11	3873891	3257255	0.8408
	WT12-3	4237641	4945826604	1342	1167	50030	Q11	3999116	3388149	0.8472
WT24	WT24-1	4216702	4961130611	1344	1176	26092	Q11	3968219	3346279	0.8433
	WT24-2	3800455	4497849853	1346	1183	165154	Q11	3603731	3057385	0.8484
	WT24-3	4170102	4871783853	1339	1168	172508	Q11	3925239	3294561	0.8393
WT48	WT48-1	4231765	4735385301	1266	1119	76455	Q11	3956426	3331910	0.8422
	WT48-2	3786037	4352816454	1296	1149	31249	Q11	3585175	3039113	0.8477
	WT48-3	4294306	4878404128	1285	1136	25786	Q11	4042656	3437821	0.8504
