# Supplementary material for: Transcriptome Reveals the Regulation of Exogenous Auxin Inducing Rooting of Non-Rooting Callus of Tea Cuttings
Source: Int J Mol Sci. 2024 Jul 24;25(15):8080. doi: 10.3390/ijms25158080 (PMC11311428; doi:10.3390/ijms25158080)
Supplement: Supplementary file 1 [file ijms-25-08080-s001.zip › Table S2.XLSX]

## Sheet: Table S2
Table S2 Auxin-related DEGs for qPCR validation.
Gene	Gene ID	NR annotation	Primer pair
IAA11	ONT.21529	auxin-responsive protein IAA11	F’-CGCTTCGTCGGAGTGTTATTT
			R'-AGTTGGGTTCGTGAGGGAGG
IAA1	CSS0008143	auxin-responsive protein IAA1	F'-GGCTACGACCACAACCAAGA
			R'-CATCACCAACAAGCATCCAGT
AUX/IAA29	CSS0019988	auxin early response protein AUX/IAA29	F'-CGAGGTTTTGATGAGGCTTTT
			R'-CACCCCACAACATGGCTTTC
GH3.1	CSS0046770	auxin early response protein GH3.1	F'-CGCTTCGTCGGAGTGTTATTT
			R'-AGTTGGGTTCGTGAGGGAGG
GH3.5	CSS0028487	auxin early response protein GH3.5	F'-CCACTTATGCAGGGCTTTATCG
			R'-CAAATGGTTCACGGCGTTC
auxin transport carrier	CSS0041860	auxin transport carrier	F'-CGTGTCGTTTTGGGGAAAT
			R'-GAATGAGGGTGATGCAAGGTAT
