# Supplementary material for: Transcriptome Reveals the Regulation of Exogenous Auxin Inducing Rooting of Non-Rooting Callus of Tea Cuttings
Source: Int J Mol Sci. 2024 Jul 24;25(15):8080. doi: 10.3390/ijms25158080 (PMC11311428; doi:10.3390/ijms25158080)
Supplement: Supplementary file 1 [file ijms-25-08080-s001.zip › Table S3.XLSX]

## Sheet: Sheet1
Table S3 Primer sequences for quantitative RT-PCR of genes.
NO.	Gene Symbol	GeneBank ID	Forward primer	Reverse primer
1	IAA1	CSS0008143	GGCTACGACCACAACCAAGA	CATCACCAACAAGCATCCAGT
2	IAA11	ONT.21529	ATTACCCGCCACCGAAGA	AGTTATGAGCACTCAAATCCACCT
3	GH3.1	CSS0046770	CGCTTCGTCGGAGTGTTATTT	AGTTGGGTTCGTGAGGGAGG
4	GH3.5	CSS0028487	CCACTTATGCAGGGCTTTATCG	CAAATGGTTCACGGCGTTC
5	AUX/IAA29	CSS0019988	CGAGGTTTTGATGAGGCTTTT	CACCCCACAACATGGCTTTC
6	auxin transport carrier	CSS0041860	CGTGTCGTTTTGGGGAAAT	GAATGAGGGTGATGCAAGGTAT
7	GAPDH	TEA003029	TTGGCATCGTTGAGGGTCT	CAGTGGGAACACGGAAAGC
