# Supplementary material for: Transcriptome Reveals the Regulation of Exogenous Auxin Inducing Rooting of Non-Rooting Callus of Tea Cuttings
Source: Int J Mol Sci. 2024 Jul 24;25(15):8080. doi: 10.3390/ijms25158080 (PMC11311428; doi:10.3390/ijms25158080)
Supplement: Supplementary file 1 [file ijms-25-08080-s001.zip › Table S4.xlsx]

## Sheet: Table S4
#ID	gene_name	CK6-1_CPM	CK6-2_CPM	CK6-3_CPM	CK12-1_CPM	CK12-2_CPM	CK12-3_CPM	CK24-1_CPM	CK24-2_CPM	CK24-3_CPM	CK48-1_CPM	CK48-2_CPM	CK48-3_CPM	HT6-1_CPM	HT6-2_CPM	HT6-3_CPM	HT12-1_CPM	HT12-2_CPM	HT12-3_CPM	HT24-1_CPM	HT24-2_CPM	HT24-3_CPM	HT48-1_CPM	HT48-2_CPM	HT48-3_CPM	WT6_vs_HT6_DESeq2_FDR	WT6_vs_HT6_DESeq2_log2FC	WT6_vs_HT6_DESeq2_(FDR_0.01_FC_2)_regulated	WT12_vs_HT12_DESeq2_FDR	WT12_vs_HT12_DESeq2_log2FC	WT12_vs_HT12_DESeq2_(FDR_0.01_FC_2)_regulated	WT24_vs_HT24_DESeq2_FDR	WT24_vs_HT24_DESeq2_log2FC	WT24_vs_HT24_DESeq2_(FDR_0.01_FC_2)_regulated	WT48_vs_HT48_DESeq2_FDR	WT48_vs_HT48_DESeq2_log2FC	WT48_vs_HT48_DESeq2_(FDR_0.01_FC_2)_regulated	COG_class	COG_class_annotation	GO_annotation	KEGG_annotation	KEGG_pathway_annotation	KOG_class	KOG_class_annotation	Pfam_annotation	Swiss-Prot_annotation	eggNOG_class	eggNOG_class_annotation	NR_annotation
CSS0001130	CSS0001130	64.6542	53.5958	64.0341	34.8522	36.419	31.3737	32.4771	35.8452	27.9837	25.5142	25.8896	27.0149	193.129	209.268	181.826	229.592	236.113	183.525	177.471	168.652	171.024	80.2068	83.599	85.5665	7.76924e-105	2.17564	up	1.09903e-71	3.21379	up	2.7459e-174	2.77674	up	4.38919e-54	1.74111	up	--	--	--	--	--	[TO]	Signal transduction mechanisms;; Posttranslational modification, protein turnover, chaperones	OTU-like cysteine protease;; Peptidase C65 Otubain	OTU domain-containing protein At3g57810 OS=Arabidopsis thaliana OX=3702 GN=At3g57810 PE=2 SV=1	O	Posttranslational modification, protein turnover, chaperones	PREDICTED: uncharacterized protein LOC100245448 [Vitis vinifera]
CSS0002446	CSS0002446	11.418	11.8637	11.5031	5.72002	4.93592	4.62891	7.27487	5.78148	6.1007	4.7346	6.4724	5.45371	33.692	32.5144	34.3438	24.7897	23.0739	39.2223	12.1852	13.016	13.8263	10.292	9.45957	8.72893	1.31033e-39	2.02319	up	9.52528e-26	3.04802	up	4.71598e-10	1.36351	up	0.00209857	0.8254	normal	[I]	Lipid transport and metabolism	Biological Process: lipid metabolic process (GO:0006629);; Cellular Component: integral component of membrane (GO:0016021);; Molecular Function: oxidoreductase activity, acting on paired donors, with oxidation of a pair of donors resulting in the reduction of molecular oxygen to two molecules of water (GO:0016717);; Biological Process: oxidation-reduction process (GO:0055114);;	K10257|0|vvi:100260414|K10257 acyl-lipid omega-3 desaturase [EC:1.14.19.25 1.14.19.35 1.14.19.36] | (RefSeq) omega-3 fatty acid desaturase, chloroplastic	--	--	--	Domain of unknown function (DUF3474);; Fatty acid desaturase	Omega-3 fatty acid desaturase, chloroplastic OS=Sesamum indicum OX=4182 GN=FAD7 PE=2 SV=1	I	Lipid transport and metabolism	omega-3 fatty acid desaturase [Camellia sinensis]
CSS0002852	CSS0002852	1.42725	3.21017	2.93969	1.99536	2.00105	2.05729	1.81872	2.31259	1.72411	0.920617	1.29448	0.634152	7.77509	7.60976	7.52881	20.0828	23.0739	18.294	18.7691	21.3597	17.7012	2.24768	1.30069	2.7565	1.0382e-10	2.04694	up	9.52302e-38	3.84278	up	2.7488e-40	3.5903	up	0.0667324	0.991582	normal	--	--	--	--	--	[K]	Transcription	Myb-like DNA-binding domain;; Myb-like DNA-binding domain	Transcription factor MYB20 OS=Arabidopsis thaliana OX=3702 GN=MYB20 PE=2 SV=1	K	Transcription	protein ODORANT1-like [Manihot esculenta]
CSS0002935	CSS0002935	13.2734	14.2364	12.27	11.44	8.4044	10.415	5.84588	6.21509	5.70283	7.23342	7.33538	7.35616	24.9571	22.1375	23.2052	28.4506	31.7135	29.7094	32.1335	34.9319	33.1128	11.3567	9.57782	8.95864	1.80754e-15	1.31887	up	9.45458e-22	2.12816	up	2.37788e-57	2.82794	up	0.0536441	0.515193	normal	--	--	--	--	--	--	--	--	--	S	Function unknown	PREDICTED: uncharacterized protein LOC100253518 [Vitis vinifera]
CSS0003100	CSS0003100	73.7886	76.4857	102.889	62.5212	60.2982	32.6595	43.1296	37.8687	50.1319	46.9515	38.1152	39.1906	1564.14	1569.92	1605.29	1319.19	1251.15	1048.76	650.826	714.325	670.357	167.275	184.58	149.426	0	4.71302	up	1.79845e-101	5.05517	up	0	4.29912	up	4.1836e-77	2.08089	up	[T]	Signal transduction mechanisms	Molecular Function: protein serine/threonine phosphatase activity (GO:0004722);; Cellular Component: nucleus (GO:0005634);; Biological Process: protein dephosphorylation (GO:0006470);; Biological Process: abscisic acid-activated signaling pathway (GO:0009738);; Biological Process: stomatal lineage progression (GO:0010440);; Molecular Function: metal ion binding (GO:0046872);;	K17506|3.69102e-155|nnu:104594934|K17506 protein phosphatase 1L [EC:3.1.3.16] | (RefSeq) probable protein phosphatase 2C 25	--	[T]	Signal transduction mechanisms	Protein phosphatase 2C	Probable protein phosphatase 2C 2 OS=Arabidopsis thaliana OX=3702 GN=At1g07160 PE=2 SV=1	T	Signal transduction mechanisms	Protein phosphatase 2C (PP2C)-like domain [Macleaya cordata]
CSS0003146	CSS0003146	54.0926	47.0359	37.9604	52.6774	46.1575	71.2337	48.7157	43.6502	36.0737	22.0948	15.3899	18.5172	198.025	187.592	195.027	135.036	125.8	96.8116	125.979	136.279	138.88	75.1199	53.3283	72.9325	2.28265e-124	2.56091	up	2.16927e-13	1.62895	up	4.03716e-80	1.99301	up	1.51341e-34	1.89618	up	--	--	--	--	--	--	--	C1 domain	--	--	--	uncharacterized protein LOC112020960 [Quercus suber]
CSS0003789	CSS0003789	50.6672	55.829	46.1404	26.7378	30.0157	30.345	48.7157	54.3459	55.9673	40.1126	37.1084	36.5272	269.44	253.543	238.344	282.1	236.745	102.666	272.987	275.339	298.191	68.8501	56.6392	78.3307	8.08515e-193	2.81624	up	2.70586e-30	3.33786	up	9.96491e-226	2.76388	up	3.04327e-12	0.919541	normal	[P]	Inorganic ion transport and metabolism	Molecular Function: ATP binding (GO:0005524);; Biological Process: ATP biosynthetic process (GO:0006754);; Molecular Function: hydrogen-exporting ATPase activity, phosphorylative mechanism (GO:0008553);; Cellular Component: integral component of membrane (GO:0016021);; Molecular Function: metal ion binding (GO:0046872);; Biological Process: hydrogen ion transmembrane transport (GO:1902600);;	K01535|6.97108e-47|atr:18435577|K01535 H+-transporting ATPase [EC:7.1.2.1] | (RefSeq) plasma membrane ATPase 4 isoform X1	Oxidative phosphorylation (ko00190)	[P]	Inorganic ion transport and metabolism	--	Plasma membrane ATPase OS=Triticum aestivum OX=4565 GN=ha1 PE=2 SV=1	P	Inorganic ion transport and metabolism	plasma membrane H+-ATPase, partial [Nepenthes alata]
CSS0004023	CSS0004023	2.99722	3.34974	2.30063	2.12838	1.86764	2.95736	0.77945	0.578148	0.928368	0.920617	0.862986	0.253661	3.55158	4.84257	5.56926	7.94943	6.53235	5.92724	14.4453	13.7948	11.0082	2.36598	1.77367	1.49311	0.00158789	1.16572	up	3.99736e-09	2.07072	up	5.36578e-29	4.26106	up	0.0324356	1.19175	normal	[J]	Translation, ribosomal structure and biogenesis	Molecular Function: N-acetyltransferase activity (GO:0008080);;	K22883|6.73686e-84|fve:101291963|K22883 L-ornithine N5-acetyltransferase [EC:2.3.1.-] | (RefSeq) probable acetyltransferase NATA1-like	--	[E]	Amino acid transport and metabolism	Acetyltransferase (GNAT) family;; Acetyltransferase (GNAT) domain;; Acetyltransferase (GNAT) domain;; FR47-like protein	Probable acetyltransferase NATA1-like OS=Arabidopsis thaliana OX=3702 GN=At2g39020 PE=2 SV=1	K	Transcription	probable acetyltransferase NATA1-like [Quercus suber]
CSS0004166	CSS0004166	89.7737	93.2344	98.4157	99.3688	93.1154	108.908	99.8996	83.6869	85.5425	88.3792	98.5242	87.6398	659.251	748.523	686.463	619.532	707.284	958.238	331.948	319.616	320.383	119.955	132.789	116.233	0	3.39069	up	3.26997e-59	3.4746	up	1.77595e-150	2.20329	up	5.13916e-07	0.514517	normal	[V]	Defense mechanisms	Molecular Function: ATP binding (GO:0005524);; Cellular Component: integral component of membrane (GO:0016021);; Molecular Function: ATPase activity, coupled to transmembrane movement of substances (GO:0042626);; Biological Process: transmembrane transport (GO:0055085);;	K05666|0|cit:102616643|K05666 ATP-binding cassette, subfamily C (CFTR/MRP), member 2 | (RefSeq) ABC transporter C family member 10-like	ABC transporters (ko02010)	[Q]	Secondary metabolites biosynthesis, transport and catabolism	ABC transporter;; ABC transporter transmembrane region;; P-loop containing region of AAA domain;; AAA domain, putative AbiEii toxin, Type IV TA system;; 50S ribosome-binding GTPase;; Type II/IV secretion system protein	ABC transporter C family member 10 OS=Arabidopsis thaliana OX=3702 GN=ABCC10 PE=2 SV=2	V	Defense mechanisms	ABC transporter C family member 10-like [Quercus suber]
CSS0005246	CSS0005246	8.7062	11.8637	7.02969	7.71538	6.40335	7.45768	7.01505	6.6487	5.30496	6.18129	4.31493	6.46835	17.086	19.8315	18.9767	15.3759	15.6987	15.001	18.2778	13.016	17.349	3.66727	3.66558	4.0199	7.92487e-14	1.51073	up	1.64518e-11	1.65317	up	8.6554e-15	1.69875	up	0.220278	-0.457247	normal	--	--	--	--	--	[R]	General function prediction only	Protein of unknown function (DUF1685)	--	S	Function unknown	uncharacterized protein LOC110814464 [Carica papaya]
CSS0006027	CSS0006027	1.28452	0.837435	1.27813	1.59629	2.26785	0.642903	1.42899	2.16806	1.72411	1.18365	1.72597	1.90246	2.5917	2.65189	1.75328	3.66092	3.89834	3.00021	3.73416	2.66996	4.84362	1.41959	1.89191	1.95252	0.00562771	1.45936	up	0.000213222	1.73099	up	0.000865484	1.39204	up	0.783689	0.182916	normal	--	--	--	--	--	--	--	--	--	--	--	hypothetical protein CFP56_74170 [Quercus suber]
CSS0006814	CSS0006814	26.5468	27.9145	21.4725	28.7331	24.9464	32.2738	31.4378	33.099	34.6149	31.564	29.0539	35.132	40.1233	46.235	44.6572	63.4908	54.5767	56.7845	59.4518	61.0753	66.6658	40.8132	37.3653	42.0367	4.93624e-21	1.28575	up	4.51991e-16	1.58984	up	5.82149e-30	1.26988	up	0.00475421	0.411439	normal	--	--	--	--	--	--	--	Lateral organ boundaries (LOB) domain	LOB domain-containing protein 38 OS=Arabidopsis thaliana OX=3702 GN=LBD38 PE=1 SV=1	S	Function unknown	PREDICTED: LOB domain-containing protein 37 [Ricinus communis]
CSS0007255	CSS0007255	1.42725	0.697862	1.15031	1.06419	0.800419	0.642903	1.03927	1.87898	0.928368	1.31517	0.575324	1.01464	10.8467	12.5676	11.1385	6.58966	12.9593	28.0995	3.53763	2.44746	3.0823	1.89279	2.36489	1.72282	3.97803e-27	3.79014	up	8.24027e-20	4.58321	up	0.00101991	1.52746	up	0.100107	0.897747	normal	[G]	Carbohydrate transport and metabolism	Biological Process: flavonoid biosynthetic process (GO:0009813);; Cellular Component: membrane (GO:0016020);; Cellular Component: intracellular membrane-bounded organelle (GO:0043231);; Biological Process: flavonoid glucuronidation (GO:0052696);; Molecular Function: quercetin 3-O-glucosyltransferase activity (GO:0080043);; Molecular Function: quercetin 7-O-glucosyltransferase activity (GO:0080044…	--	--	[GC]	Carbohydrate transport and metabolism;; Energy production and conversion	UDP-glucoronosyl and UDP-glucosyl transferase	Beta-D-glucosyl crocetin beta-1,6-glucosyltransferase OS=Gardenia jasminoides OX=114476 GN=UGT94E5 PE=1 SV=1	S	Function unknown	UDP-glycosyltransferase 94P1 [Camellia sinensis]
CSS0008299	CSS0008299	6.56533	9.90965	9.33032	6.91724	4.1355	8.35775	8.05432	6.07056	9.01843	7.49645	4.89025	7.86348	15.2622	16.2572	17.0172	13.2839	9.061	8.85428	13.6592	13.461	16.116	8.99073	9.22308	8.95864	1.05054e-11	1.39706	up	0.000173746	1.23044	up	6.65606e-09	1.24055	up	0.0965422	0.484373	normal	--	--	Molecular Function: GTPase activator activity (GO:0005096);; Cellular Component: intracellular (GO:0005622);; Biological Process: intracellular protein transport (GO:0006886);; Cellular Component: endomembrane system (GO:0012505);; Molecular Function: Rab GTPase binding (GO:0017137);; Biological Process: regulation of vesicle fusion (GO:0031338);; Biological Process: activation of GTPase activity…	K19944|0|vvi:100260077|K19944 TBC1 domain family member 10 | (RefSeq) EVI5-like protein	--	[R]	General function prediction only	Rab-GTPase-TBC domain	--	S	Function unknown	PREDICTED: EVI5-like protein [Vitis vinifera]
CSS0009050	CSS0009050	0.142725	0.279145	0.127813	0.133024	0.400209	0.257161	0.519634	0.144537	0.397872	0.263033	0.431493	0.12683	1.82379	2.65189	1.85642	4.91609	3.79297	3.58562	10.0233	10.0123	10.0395	6.50645	4.02032	6.20214	1.87348e-06	3.50139	up	1.29147e-11	4.13851	up	5.62494e-23	4.78108	up	1.23202e-13	3.39743	up	[E]	Amino acid transport and metabolism	Molecular Function: 1-aminocyclopropane-1-carboxylate synthase activity (GO:0016847);; Molecular Function: pyridoxal phosphate binding (GO:0030170);; Biological Process: 1-aminocyclopropane-1-carboxylate biosynthetic process (GO:0042218);;	K01762|0|vvi:100258512|K01762 1-aminocyclopropane-1-carboxylate synthase [EC:4.4.1.14] | (RefSeq) ACS1; 1-aminocyclopropane-1-carboxylate synthase 3-like	Cysteine and methionine metabolism (ko00270)	[T]	Signal transduction mechanisms	Aminotransferase class I and II	1-aminocyclopropane-1-carboxylate synthase OS=Malus domestica OX=3750 GN=ACS-1 PE=1 SV=2	E	Amino acid transport and metabolism	1-aminocyclopropane-1-carboxylate synthase [Diospyros kaki]
CSS0009144	CSS0009144	4.13901	1.81444	2.68407	1.33024	2.80147	2.31445	3.37762	2.45713	3.8461	3.68247	4.02727	2.40978	41.5631	41.1619	42.0788	39.9563	37.0869	38.1246	14.3471	13.7948	14.2667	6.86135	5.20276	5.05359	7.04824e-86	4.31301	up	4.47237e-60	4.65345	up	8.19876e-23	2.43941	up	0.0257544	0.787024	normal	--	--	Biological Process: regulation of transcription, DNA-templated (GO:0006355);; Molecular Function: zinc ion binding (GO:0008270);;	K17604|0|vvi:100264645|K17604 zinc finger SWIM domain-containing protein 3 | (RefSeq) protein FAR1-RELATED SEQUENCE 7-like	--	--	--	FAR1 DNA-binding domain;; MULE transposase domain;; SWIM zinc finger	Protein FAR1-RELATED SEQUENCE 5 OS=Arabidopsis thaliana OX=3702 GN=FRS5 PE=1 SV=1	S	Function unknown	PREDICTED: protein FAR1-RELATED SEQUENCE 7-like [Vitis vinifera]
CSS0011803	CSS0011803	122.743	122.265	130.113	85.6673	94.7162	93.9925	67.2926	59.8383	72.4127	83.2501	85.5794	97.5326	178.059	179.406	188.427	189.113	208.93	256.408	170.298	152.633	151.385	127.881	122.501	120.138	1.5834e-34	1.04089	up	1.94808e-20	1.82394	up	1.54041e-60	1.59988	up	1.91616e-08	0.561961	normal	--	--	Cellular Component: cytoplasm (GO:0005737);; Cellular Component: integral component of membrane (GO:0016021);; Biological Process: metal ion transport (GO:0030001);; Molecular Function: transition metal ion binding (GO:0046914);; Biological Process: cellular transition metal ion homeostasis (GO:0046916);;	--	--	[P]	Inorganic ion transport and metabolism	--	Heavy metal-associated isoprenylated plant protein 39 OS=Arabidopsis thaliana OX=3702 GN=HIPP39 PE=2 SV=1	S	Function unknown	PREDICTED: heavy metal-associated isoprenylated plant protein 39-like [Ipomoea nil]
CSS0013175	CSS0013175	0.142725	0.279145	0.383438	0.266048	0	0.385742	0	0.289074	0.265248	0.526067	0.287662	0.253661	3.64757	3.11308	4.53791	8.05403	7.69131	4.82961	47.8563	42.9418	40.8625	116.051	103.701	122.664	1.83478e-10	3.90656	up	1.76262e-16	5.02399	up	3.98139e-46	7.44734	up	1.2919e-107	7.27137	up	[R]	General function prediction only	--	--	--	--	--	GH3 auxin-responsive promoter	Probable indole-3-acetic acid-amido synthetase GH3.1 OS=Arabidopsis thaliana OX=3702 GN=GH3.1 PE=2 SV=1	S	Function unknown	probable indole-3-acetic acid-amido synthetase GH3.1 [Manihot esculenta]
CSS0014657	CSS0014657	89.4883	82.6269	77.3266	39.9071	38.0199	40.5029	40.9211	33.3881	33.156	37.4823	26.1772	30.9466	2801.24	2744.7	2863.42	2278.56	2351.75	2393	1473.42	1503.74	1498.53	103.985	111.15	123.698	0	5.57104	up	0	6.43326	up	0	5.72224	up	1.20416e-53	1.90477	up	[IQR]	Lipid transport and metabolism;; Secondary metabolites biosynthesis, transport and catabolism;; General function prediction only	Molecular Function: 3-oxoacyl-[acyl-carrier-protein] reductase (NADPH) activity (GO:0004316);; Biological Process: oxidation-reduction process (GO:0055114);;	--	--	[R]	General function prediction only	Enoyl-(Acyl carrier protein) reductase;; short chain dehydrogenase;; KR domain	NADPH-dependent aldehyde reductase-like protein, chloroplastic OS=Arabidopsis thaliana OX=3702 GN=At3g03980 PE=3 SV=1	S	Function unknown	short-chain dehydrogenase/reductase family protein [Populus trichocarpa]
CSS0015221	CSS0015221	71.2196	61.8306	75.1538	68.2412	59.0976	59.4043	41.9604	41.6267	46.9489	43.269	36.8207	39.5711	252.642	258.271	230.609	436.382	430.187	404.589	319.271	308.603	338.877	104.34	99.6802	93.2617	1.78986e-130	2.32756	up	2.52181e-94	3.32643	up	1.21734e-296	3.23751	up	5.84496e-38	1.38933	up	--	--	--	--	--	--	--	Lateral organ boundaries (LOB) domain	LOB domain-containing protein 41 OS=Arabidopsis thaliana OX=3702 GN=LBD41 PE=2 SV=1	S	Function unknown	LOB domain-containing protein 41 [Sesamum indicum]
CSS0015472	CSS0015472	1.71269	3.62888	3.70657	2.66048	1.60084	2.57161	1.81872	1.73444	1.19362	0.920617	1.43831	2.53661	20.9255	21.561	20.8331	22.4885	28.7634	34.3195	10.1216	11.1248	10.8321	2.83918	4.37505	5.74272	5.10916e-42	3.25499	up	1.33385e-40	4.14453	up	6.27792e-22	3.02995	up	0.00250149	1.28669	up	[G]	Carbohydrate transport and metabolism	Biological Process: flavonoid biosynthetic process (GO:0009813);; Cellular Component: membrane (GO:0016020);; Cellular Component: intracellular membrane-bounded organelle (GO:0043231);; Biological Process: flavonoid glucuronidation (GO:0052696);; Molecular Function: quercetin 3-O-glucosyltransferase activity (GO:0080043);; Molecular Function: quercetin 7-O-glucosyltransferase activity (GO:0080044…	--	--	[GC]	Carbohydrate transport and metabolism;; Energy production and conversion	UDP-glucoronosyl and UDP-glucosyl transferase;; Glycosyltransferase family 28 C-terminal domain	Beta-D-glucosyl crocetin beta-1,6-glucosyltransferase OS=Gardenia jasminoides OX=114476 GN=UGT94E5 PE=1 SV=1	S	Function unknown	UDP-glycosyltransferase 94P1 [Camellia sinensis]
CSS0016134	CSS0016134	311.996	332.88	305.472	184.504	189.966	187.213	323.472	371.46	345.618	279.999	289.676	262.793	1390.4	1425.56	1415.52	1599.93	1364.1	516.475	1432.05	1444.67	1428.08	493.307	486.458	499.731	0	2.65407	up	6.92714e-25	3.13279	up	2.19874e-289	2.40296	up	6.67547e-37	0.917014	normal	--	--	Molecular Function: binding (GO:0005488);; Biological Process: ion transport (GO:0006811);; Molecular Function: hydrolase activity (GO:0016787);; Biological Process: single-organism process (GO:0044699);;	K01535|1.30951e-84|rcu:8278620|K01535 H+-transporting ATPase [EC:7.1.2.1] | (RefSeq) plasma membrane ATPase 4	Oxidative phosphorylation (ko00190)	[P]	Inorganic ion transport and metabolism	eIF-6 family	Plasma membrane ATPase 4 OS=Nicotiana plumbaginifolia OX=4092 GN=PMA4 PE=2 SV=1	P	Inorganic ion transport and metabolism	LOW QUALITY PROTEIN: plasma membrane ATPase 4-like [Carica papaya]
CSS0016141	CSS0016141	156.283	159.392	156.826	182.509	180.895	186.313	171.609	174.312	161.669	150.061	152.029	144.967	513.444	533.375	537.124	422.156	444.726	511.719	380.197	343.09	394.359	247.482	234.716	243.032	8.67891e-207	2.24425	up	9.98036e-28	1.89698	up	8.32401e-81	1.49374	up	9.14473e-24	0.785262	normal	[I]	Lipid transport and metabolism	Biological Process: lipid metabolic process (GO:0006629);; Cellular Component: plasmodesma (GO:0009506);; Cellular Component: membrane (GO:0016020);; Molecular Function: lipase activity (GO:0016298);;	K18368|0|sly:101256743|K18368 caffeoylshikimate esterase [EC:3.1.1.-] | (RefSeq) caffeoylshikimate esterase	Phenylpropanoid biosynthesis (ko00940)	[I]	Lipid transport and metabolism	Serine aminopeptidase, S33;; Alpha/beta hydrolase family;; alpha/beta hydrolase fold;; Phospholipase/Carboxylesterase	Caffeoylshikimate esterase OS=Arabidopsis thaliana OX=3702 GN=CSE PE=1 SV=1	I	Lipid transport and metabolism	PREDICTED: caffeoylshikimate esterase [Solanum lycopersicum]
CSS0016235	CSS0016235	3.42539	3.76846	5.36813	1.46326	1.73424	0.642903	1.03927	1.44537	0.928368	1.5782	3.30811	3.29759	7.96706	9.33925	9.17896	8.36782	7.48059	7.02488	36.8503	39.1594	34.5218	17.5083	14.6623	19.0658	2.23642e-08	1.54311	up	3.08879e-15	3.05638	up	3.979e-68	5.24309	up	1.69267e-23	2.58428	up	--	--	--	--	--	--	--	--	--	S	Function unknown	PREDICTED: uncharacterized protein LOC107805543 isoform X1 [Nicotiana tabacum]
CSS0016679	CSS0016679	7.13623	6.83905	10.0972	7.58236	6.53675	9.00065	9.74313	8.23861	8.62056	7.23342	7.33538	6.46835	15.7422	18.5632	10.004	16.3172	12.4325	26.1238	18.6708	15.9085	19.9029	7.68944	9.69606	8.72893	5.57565e-08	1.35503	up	1.94053e-08	1.80459	up	6.36987e-13	1.37868	up	0.189718	0.386236	normal	[T]	Signal transduction mechanisms	Cellular Component: membrane (GO:0016020);; Biological Process: RNA metabolic process (GO:0016070);; Molecular Function: kinase activity (GO:0016301);; Biological Process: phosphorylation (GO:0016310);;	K08852|0|vvi:100249111|K08852 serine/threonine-protein kinase/endoribonuclease IRE1 [EC:2.7.11.1 3.1.26.-] | (RefSeq) serine/threonine-protein kinase/endoribonuclease IRE1a	Protein processing in endoplasmic reticulum (ko04141)	[T]	Signal transduction mechanisms	Ribonuclease 2-5A;; Protein kinase domain;; Protein tyrosine kinase;; PQQ-like domain;; PQQ enzyme repeat	Serine/threonine-protein kinase/endoribonuclease IRE1a OS=Arabidopsis thaliana OX=3702 GN=IRE1A PE=1 SV=1	T	Signal transduction mechanisms	PREDICTED: serine/threonine-protein kinase/endoribonuclease IRE1a [Vitis vinifera]
CSS0016976	CSS0016976	5.42353	4.74546	5.36813	4.38979	5.20272	3.986	3.50753	3.9025	3.3156	2.89337	4.45876	3.80491	8.92695	7.49446	8.76642	8.89081	8.21811	6.07359	9.82675	5.45116	6.25267	4.73196	6.50346	4.59417	7.64666e-06	1.18441	up	3.22303e-05	1.31489	up	2.31983e-05	1.33461	up	0.141568	0.551876	normal	--	--	Molecular Function: phosphatidylinositol phospholipase C activity (GO:0004435);; Molecular Function: signal transducer activity (GO:0004871);; Cellular Component: intracellular (GO:0005622);; Biological Process: lipid catabolic process (GO:0016042);; Biological Process: intracellular signal transduction (GO:0035556);;	--	--	[T]	Signal transduction mechanisms	Phosphatidylinositol-specific phospholipase C, X domain;; Phosphatidylinositol-specific phospholipase C, Y domain;; C2 domain	Phosphoinositide phospholipase C 6 OS=Arabidopsis thaliana OX=3702 GN=PLC6 PE=2 SV=2	S	Function unknown	unnamed protein product [Coffea canephora]
CSS0017247	CSS0017247	27.8313	43.8258	26.9685	36.0495	46.9579	36.7741	25.592	22.2587	24.8007	12.3626	9.49285	9.38545	88.2136	83.8226	87.8705	63.7	57.3161	52.3939	51.8852	57.2928	54.3366	29.2199	21.1658	30.3215	4.7773e-40	1.89439	up	5.58663e-08	1.10081	up	2.18442e-36	1.51745	up	1.2043e-13	1.41709	up	--	--	--	--	--	--	--	C1 domain	--	--	--	uncharacterized protein LOC112020960 [Quercus suber]
CSS0017267	CSS0017267	7.42168	8.37435	7.15751	4.52281	3.86869	5.65755	5.06643	2.31259	3.58085	3.1564	1.58214	2.66344	30.2364	28.7095	30.5278	20.6058	20.3346	24.2944	10.7112	13.016	13.386	6.97965	11.588	11.7151	1.91995e-45	2.45049	up	8.01733e-26	2.75783	up	4.07859e-15	2.06499	up	3.30035e-10	1.94819	up	[I]	Lipid transport and metabolism	Biological Process: lipid metabolic process (GO:0006629);; Cellular Component: membrane (GO:0016020);; Molecular Function: lipase activity (GO:0016298);;	K18368|1.30746e-169|spen:107018363|K18368 caffeoylshikimate esterase [EC:3.1.1.-] | (RefSeq) caffeoylshikimate esterase-like	Phenylpropanoid biosynthesis (ko00940)	[I]	Lipid transport and metabolism	Serine aminopeptidase, S33;; alpha/beta hydrolase fold;; Alpha/beta hydrolase family	Caffeoylshikimate esterase OS=Arabidopsis thaliana OX=3702 GN=CSE PE=1 SV=1	I	Lipid transport and metabolism	PREDICTED: caffeoylshikimate esterase-like [Nicotiana tomentosiformis]
CSS0018653	CSS0018653	58.5171	54.0146	58.9216	62.2552	57.2299	63.2617	56.5102	71.9794	64.7205	60.4977	68.7512	56.3127	315.515	315.113	307.753	298.836	327.144	420.761	239.576	243.3	241.653	91.3269	88.8017	79.3644	7.51271e-263	2.94856	up	5.0182e-53	3.07661	up	1.21639e-145	2.2609	up	8.07704e-07	0.570781	normal	[O]	Posttranslational modification, protein turnover, chaperones	Molecular Function: ATP binding (GO:0005524);;	K03283|0|spen:107004415|K03283 heat shock 70kDa protein 1/2/6/8 | (RefSeq) heat shock cognate 70 kDa protein 2-like	Spliceosome (ko03040);; Protein processing in endoplasmic reticulum (ko04141);; Endocytosis (ko04144)	[O]	Posttranslational modification, protein turnover, chaperones	Hsp70 protein;; MreB/Mbl protein	Heat shock cognate 70 kDa protein 2 OS=Solanum lycopersicum OX=4081 GN=HSC-2 PE=2 SV=1	O	Posttranslational modification, protein turnover, chaperones	heat shock cognate 70 kDa protein 2 [Momordica charantia]
CSS0018928	CSS0018928	0.428174	0.697862	0.383438	0.266048	0.533612	0.128581	0.909359	0.433611	0.795744	0.263033	0.143831	0.760982	5.9513	6.11087	7.11627	9.4138	11.2736	7.75664	5.01164	5.33992	4.49136	2.24768	2.24665	3.10107	2.2827e-16	3.95196	up	2.0859e-21	5.13224	up	5.1664e-11	2.95872	up	7.92638e-05	2.04542	up	--	--	Molecular Function: zinc ion binding (GO:0008270);;	--	--	[O]	Posttranslational modification, protein turnover, chaperones	Ring finger domain;; Zinc finger, C3HC4 type (RING finger);; RING-like zinc finger;; Zinc finger, C3HC4 type (RING finger)	E3 ubiquitin-protein ligase MPSR1 OS=Arabidopsis thaliana OX=3702 GN=MPSR1 PE=1 SV=1	O	Posttranslational modification, protein turnover, chaperones	PREDICTED: E3 ubiquitin-protein ligase RNF181-like [Ziziphus jujuba]
CSS0019479	CSS0019479	5.28081	5.5829	3.57875	3.45862	3.73529	4.75749	2.98789	2.89074	3.05035	1.84123	2.87662	3.67808	41.3711	38.6253	42.8008	22.2793	24.4436	37.5392	8.35274	9.78984	7.74979	7.09794	5.91223	7.35068	6.85134e-80	3.571	up	7.05888e-29	3.34312	up	9.51946e-11	1.84734	up	0.000130716	1.25704	up	[G]	Carbohydrate transport and metabolism	Biological Process: flavonoid biosynthetic process (GO:0009813);; Cellular Component: membrane (GO:0016020);; Cellular Component: intracellular membrane-bounded organelle (GO:0043231);; Biological Process: flavonoid glucuronidation (GO:0052696);; Molecular Function: quercetin 3-O-glucosyltransferase activity (GO:0080043);; Molecular Function: quercetin 7-O-glucosyltransferase activity (GO:0080044…	--	--	[GC]	Carbohydrate transport and metabolism;; Energy production and conversion	UDP-glucoronosyl and UDP-glucosyl transferase	Beta-D-glucosyl crocetin beta-1,6-glucosyltransferase OS=Gardenia jasminoides OX=114476 GN=UGT94E5 PE=1 SV=1	S	Function unknown	UDP-glycosyltransferase 94P1 [Camellia sinensis]
CSS0019623	CSS0019623	3.42539	3.48931	2.68407	2.52745	2.53466	2.05729	1.68881	1.1563	0.928368	0.39455	0.719155	0.634152	2.20774	1.84479	2.57836	9.51839	8.32347	7.24441	3.73416	3.11495	3.8749	1.89279	1.53718	2.5268	0.97141	-0.0228056	normal	1.27294e-12	2.33787	up	4.77064e-05	1.77399	up	0.00883916	1.41393	up	[Q]	Secondary metabolites biosynthesis, transport and catabolism	Molecular Function: iron ion binding (GO:0005506);; Molecular Function: dioxygenase activity (GO:0051213);; Biological Process: oxidation-reduction process (GO:0055114);;	--	--	[QR]	Secondary metabolites biosynthesis, transport and catabolism;; General function prediction only	2OG-Fe(II) oxygenase superfamily;; non-haem dioxygenase in morphine synthesis N-terminal	Gibberellin 20 oxidase 1-B OS=Triticum aestivum OX=4565 GN=GA20ox1B PE=2 SV=1	S	Function unknown	gibberellin 20 oxidase 2 [Camellia sinensis]
CSS0019646	CSS0019646	119.032	118.637	112.219	67.5761	68.9694	72.0052	124.842	134.998	128.513	105.345	106.866	102.986	440.108	424.417	418.107	491.505	415.752	164.719	454.585	455.339	448.519	172.48	181.151	183.652	2.43659e-214	2.37353	up	1.82344e-21	2.86984	up	2.40058e-213	2.16072	up	1.70954e-24	0.855815	normal	--	--	Molecular Function: binding (GO:0005488);; Biological Process: ion transport (GO:0006811);; Molecular Function: hydrolase activity (GO:0016787);; Biological Process: single-organism process (GO:0044699);;	K01535|6.15241e-89|rcu:8278620|K01535 H+-transporting ATPase [EC:7.1.2.1] | (RefSeq) plasma membrane ATPase 4	Oxidative phosphorylation (ko00190)	[P]	Inorganic ion transport and metabolism	eIF-6 family	Plasma membrane ATPase 4 OS=Nicotiana plumbaginifolia OX=4092 GN=PMA4 PE=2 SV=1	P	Inorganic ion transport and metabolism	LOW QUALITY PROTEIN: plasma membrane ATPase 4-like [Carica papaya]
CSS0020270	CSS0020270	1.71269	0.977007	1.27813	0.532095	0.133403	0.128581	0.909359	2.45713	0.795744	1.05213	0.862986	1.01464	3.93554	4.61197	4.02224	7.53104	3.68761	3.14656	8.35274	9.01111	8.45432	2.01108	3.19261	2.87136	6.2122e-07	2.0877	up	8.96299e-12	4.30165	up	1.30193e-16	2.91403	up	0.00789551	1.27821	up	--	--	--	--	--	[F]	Nucleotide transport and metabolism	ENTH domain;; ANTH domain	Clathrin interactor EPSIN 3 OS=Arabidopsis thaliana OX=3702 GN=EPSIN3 PE=2 SV=1	U	Intracellular trafficking, secretion, and vesicular transport	PREDICTED: epsin-3 [Theobroma cacao]
CSS0021506	CSS0021506	30.4003	25.6813	25.8182	11.041	10.5388	10.8008	8.83377	11.2739	10.3447	6.18129	7.04772	3.80491	523.906	528.186	528.254	603.424	614.673	580.723	194.373	192.126	193.04	144.68	142.248	146.784	0	4.76433	up	4.20477e-269	6.32866	up	2.05124e-304	4.59176	up	1.56288e-202	4.67566	up	[O]	Posttranslational modification, protein turnover, chaperones	--	K13993|4.2825e-69|nnu:104585845|K13993 HSP20 family protein | (RefSeq) 18.2 kDa class I heat shock protein-like	Protein processing in endoplasmic reticulum (ko04141)	[O]	Posttranslational modification, protein turnover, chaperones	Hsp20/alpha crystallin family	18.1 kDa class I heat shock protein OS=Arabidopsis thaliana OX=3702 GN=HSP18.1 PE=1 SV=1	O	Posttranslational modification, protein turnover, chaperones	PREDICTED: 18.2 kDa class I heat shock protein-like [Nelumbo nucifera]
CSS0021611	CSS0021611	0.142725	0.977007	0.127813	0.665119	1.46743	0.771484	0.909359	0.578148	0.795744	0.7891	0.575324	0.12683	3.35961	2.42129	3.40344	7.42644	5.47874	4.5369	16.0176	19.5797	16.116	11.7116	11.2332	9.76262	1.38671e-07	3.13525	up	6.82178e-12	3.02757	up	1.11633e-36	4.65376	up	4.30471e-24	3.86756	up	--	--	--	--	--	--	--	--	Probable membrane-associated kinase regulator 6 OS=Arabidopsis thaliana OX=3702 GN=MAKR6 PE=2 SV=1	T	Signal transduction mechanisms	hypothetical protein CCACVL1_03601 [Corchorus capsularis]
CSS0021659	CSS0021659	9.56254	10.6075	7.66876	2.66048	4.2689	2.57161	1.94863	2.89074	2.51986	1.18365	1.43831	1.14147	16.606	21.2151	22.1739	11.4012	11.0628	10.9032	9.23714	8.45487	6.42881	5.08686	6.85819	5.39815	5.32548e-16	1.59879	up	1.1709e-14	2.34764	up	9.13728e-11	2.01986	up	4.62909e-08	2.03195	up	--	--	--	--	--	--	--	AP2 domain	Ethylene-responsive transcription factor ERF110 OS=Arabidopsis thaliana OX=3702 GN=ERF110 PE=2 SV=2	K	Transcription	PREDICTED: ethylene-responsive transcription factor ABR1-like isoform X2 [Fragaria vesca subsp. vesca]
CSS0022835	CSS0022835	1.1418	0.837435	1.0225	1.06419	2.40126	1.02865	1.03927	2.45713	1.85674	1.31517	1.43831	0.887813	2.20774	2.76718	1.65015	3.13793	4.31978	3.43926	3.6359	3.2262	4.49136	0.828094	1.0642	1.03369	0.00457055	1.54768	up	0.000102621	1.78425	up	0.000760706	1.39828	up	0.831147	-0.166647	normal	--	--	--	--	--	--	--	--	--	--	--	uncharacterized protein LOC112028770 [Quercus suber]
CSS0023327	CSS0023327	0.570898	1.67487	1.53375	1.59629	2.53466	2.05729	1.29908	1.73444	1.72411	1.5782	1.43831	1.77563	2.20774	2.53659	1.75328	5.64828	7.05915	6.73218	2.75149	3.55994	4.13909	3.43067	4.4933	3.79019	0.0288136	1.20446	normal	1.70709e-09	2.1761	up	0.000748099	1.43177	up	0.00299359	1.20967	up	--	--	Molecular Function: DNA binding (GO:0003677);; Biological Process: negative regulation of innate immune response (GO:0045824);; Biological Process: defense response to fungus (GO:0050832);;	--	--	--	--	Domain of unknown function (DUF296)	AT-hook motif nuclear-localized protein 19 OS=Arabidopsis thaliana OX=3702 GN=AHL19 PE=2 SV=1	S	Function unknown	DNA-binding protein [Coffea arabica]
CSS0024100	CSS0024100	57.6607	50.944	42.945	38.4439	41.0882	45.389	54.5615	58.2484	51.0602	58.3934	47.6081	52.5078	102.9	99.8492	88.0768	127.609	121.059	162.45	96.7935	91.446	96.1679	65.8926	84.4267	61.1025	1.319e-35	1.4406	up	3.50439e-29	2.28302	up	2.07071e-33	1.15092	up	0.0005561	0.498994	normal	--	--	Biological Process: response to hormone (GO:0009725);; Cellular Component: integral component of membrane (GO:0016021);;	--	--	[RT]	General function prediction only;; Signal transduction mechanisms	--	Heptahelical transmembrane protein ADIPOR3 OS=Oryza sativa subsp. japonica OX=39947 GN=ADIPOR3 PE=2 SV=1	S	Function unknown	PREDICTED: heptahelical transmembrane protein 4-like isoform X1 [Juglans regia]
CSS0024640	CSS0024640	7.5644	7.1182	6.51844	4.25676	6.00314	5.01465	3.1178	2.60167	3.8461	3.1564	3.73961	3.04393	13.9184	14.0665	13.7169	16.0035	19.1756	20.9283	12.0869	10.6798	12.6815	3.31237	2.83787	2.98621	3.68292e-12	1.46618	up	1.42928e-19	2.42598	up	3.39316e-17	2.20293	up	0.965203	-0.0251816	normal	[I]	Lipid transport and metabolism	Biological Process: lipid metabolic process (GO:0006629);; Cellular Component: membrane (GO:0016020);; Molecular Function: lipase activity (GO:0016298);;	--	--	[I]	Lipid transport and metabolism	Serine aminopeptidase, S33	Caffeoylshikimate esterase OS=Arabidopsis thaliana OX=3702 GN=CSE PE=1 SV=1	S	Function unknown	PREDICTED: caffeoylshikimate esterase-like [Daucus carota subsp. sativus]
CSS0025377	CSS0025377	59.3734	62.2493	53.2979	30.3294	32.2836	34.331	55.6008	63.5963	60.3439	45.6363	43.437	42.3614	293.054	287.441	267.427	315.99	275.517	154.401	299.421	304.375	324.611	79.1421	69.2914	89.3567	2.6715e-211	2.77557	up	6.35562e-46	3.46698	up	4.62838e-239	2.7233	up	3.7566e-15	0.935675	normal	[P]	Inorganic ion transport and metabolism	Molecular Function: ATP binding (GO:0005524);; Cellular Component: integral component of membrane (GO:0016021);; Molecular Function: ATPase activity (GO:0016887);;	K01535|5.39023e-34|bna:106384822|K01535 H+-transporting ATPase [EC:7.1.2.1] | (RefSeq) ATPase 2, plasma membrane-type-like	Oxidative phosphorylation (ko00190)	[P]	Inorganic ion transport and metabolism	--	ATPase 3, plasma membrane-type OS=Arabidopsis thaliana OX=3702 GN=AHA3 PE=1 SV=2	P	Inorganic ion transport and metabolism	ATPase 2, plasma membrane-type-like [Brassica napus]
CSS0025544	CSS0025544	38.5356	39.0803	38.216	38.0448	38.8203	42.6888	38.0632	34.2553	44.0312	38.6659	35.8139	42.3614	93.397	90.51	100.144	74.4736	70.5915	53.3452	64.66	65.5252	71.2453	42.1145	37.6018	43.6447	6.90348e-66	1.79228	up	8.36379e-11	1.29285	up	7.04348e-23	1.14238	up	0.31849	0.165399	normal	[D]	Cell cycle control, cell division, chromosome partitioning	Molecular Function: calmodulin-dependent protein kinase activity (GO:0004683);; Molecular Function: calcium ion binding (GO:0005509);; Molecular Function: calmodulin binding (GO:0005516);; Molecular Function: ATP binding (GO:0005524);; Cellular Component: nucleus (GO:0005634);; Cellular Component: cytoplasm (GO:0005737);; Cellular Component: plasma membrane (GO:0005886);; Biological Process: absc…	--	--	[T]	Signal transduction mechanisms	Protein kinase domain;; Protein tyrosine kinase;; EF-hand domain pair;; EF hand;; EF hand;; EF-hand domain;; Kinase-like;; Lipopolysaccharide kinase (Kdo/WaaP) family;; EF hand;; EF hand	Calcium-dependent protein kinase 16 OS=Arabidopsis thaliana OX=3702 GN=CPK16 PE=1 SV=1	T	Signal transduction mechanisms	calcium-dependent protein kinase 28 [Camellia sinensis]
CSS0026433	CSS0026433	72.9322	64.9012	75.026	63.7184	56.0293	62.2331	61.4467	70.5341	61.2723	11.3104	8.05454	11.0342	1493.68	1493.82	1475.03	2629.27	2636.96	2716.51	793.51	832.359	790.039	570.911	609.315	598.851	0	4.88328	up	0	6.00112	up	0	3.99576	up	0	5.88082	up	[O]	Posttranslational modification, protein turnover, chaperones	--	K13993|1.62728e-76|csv:101211457|K13993 HSP20 family protein | (RefSeq) 18.1 kDa class I heat shock protein	Protein processing in endoplasmic reticulum (ko04141)	[O]	Posttranslational modification, protein turnover, chaperones	Hsp20/alpha crystallin family	18.2 kDa class I heat shock protein OS=Medicago sativa OX=3879 GN=HSP18.2 PE=2 SV=1	O	Posttranslational modification, protein turnover, chaperones	HSP18.1A [Citrullus lanatus]
CSS0026721	CSS0026721	69.5069	76.9044	66.5904	88.0618	85.9116	89.3636	72.8786	70.245	72.8106	75.2276	70.0457	67.4738	181.035	181.481	177.494	306.994	308.495	258.896	326.543	331.965	339.934	110.61	113.397	122.32	1.56992e-95	1.84168	up	6.26491e-46	2.29459	up	4.53468e-248	2.56067	up	6.45494e-16	0.788131	normal	--	--	--	--	--	--	--	Wound-induced protein WI12;; SnoaL-like domain	Wound-induced protein 1 OS=Solanum tuberosum OX=4113 GN=WUN1 PE=2 SV=1	S	Function unknown	PREDICTED: wound-induced protein 1-like, partial [Nicotiana attenuata]
CSS0027858	CSS0027858	11.2752	11.1658	11.8866	19.6875	13.8739	15.4297	13.2507	13.731	16.1801	14.2038	14.9584	13.9513	17.8539	16.7184	15.1608	23.5345	22.6525	37.466	28.8906	33.7082	26.772	20.4657	25.0679	20.2144	4.7733e-08	1.02854	up	1.96037e-06	1.34386	up	1.58199e-18	1.39283	up	0.000197096	0.684372	normal	--	--	--	--	--	[I]	Lipid transport and metabolism	Acyl CoA binding protein	Acyl-CoA-binding domain-containing protein 3 OS=Arabidopsis thaliana OX=3702 GN=ACBP3 PE=1 SV=1	I	Lipid transport and metabolism	acyl-CoA-binding domain-containing protein 3-like [Olea europaea var. sylvestris]
CSS0028406	CSS0028406	21.6941	22.3316	20.8335	9.57772	10.9391	10.2865	8.96368	7.805	13.9255	6.83887	6.4724	6.72201	14.3983	16.7184	18.1517	20.292	20.2292	27.4409	35.7694	32.707	31.6156	17.9815	18.3279	19.7549	0.649537	0.103785	normal	6.92346e-12	1.70889	up	2.00168e-30	2.0389	up	4.19903e-14	1.52402	up	[L]	Replication, recombination and repair	Molecular Function: organic cyclic compound binding (GO:0097159);; Molecular Function: heterocyclic compound binding (GO:1901363);;	--	--	[A]	RNA processing and modification	DEAD/DEAH box helicase	--	L	Replication, recombination and repair	ATP-dependent RNA helicase DBP3 [Herrania umbratica]
CSS0028810	CSS0028810	8.27802	5.86204	6.51844	6.51817	9.60502	8.35775	8.05432	8.38315	7.02907	7.75949	9.20518	6.72201	12.6705	10.8381	12.0667	13.9115	16.3309	15.3669	16.7055	18.9122	19.8148	8.04434	7.80415	7.23582	2.98658e-08	1.27661	up	1.83097e-08	1.45882	up	1.48198e-16	1.58299	up	0.888129	0.0548998	normal	[R]	General function prediction only	--	--	--	--	--	--	--	S	Function unknown	uncharacterized protein LOC112009032 [Quercus suber]
CSS0029068	CSS0029068	11.9889	11.4449	10.6084	9.84376	11.6061	14.5296	8.70386	8.23861	9.4163	7.23342	6.61623	6.84884	22.6533	17.8714	19.0799	15.0621	17.2791	18.5135	25.4513	27.4783	25.0107	8.75413	8.15888	5.85757	9.33697e-13	1.30528	up	3.85353e-05	1.06904	up	6.16699e-29	1.90213	up	0.539665	0.215608	normal	--	--	Biological Process: amino acid transmembrane transport (GO:0003333);; Molecular Function: amino acid transmembrane transporter activity (GO:0015171);; Cellular Component: integral component of membrane (GO:0016021);;	--	--	[E]	Amino acid transport and metabolism	Transmembrane amino acid transporter protein;; Tryptophan/tyrosine permease family	Amino acid transporter AVT6C OS=Arabidopsis thaliana OX=3702 GN=AVT6C PE=2 SV=1	E	Amino acid transport and metabolism	PREDICTED: sodium-coupled neutral amino acid transporter 5 [Vitis vinifera]
CSS0030474	CSS0030474	4.99536	3.48931	3.83438	3.59164	3.33508	4.37174	3.1178	2.45713	3.71347	4.99764	3.16428	3.67808	6.52723	5.88027	5.87866	7.63563	4.74122	4.68325	5.79778	4.56118	5.28395	4.37707	3.66558	6.31699	0.000657242	1.05655	up	0.00184675	1.13465	up	0.00134236	1.0769	up	0.43343	0.336075	normal	[C]	Energy production and conversion	Molecular Function: protein phosphatase inhibitor activity (GO:0004864);; Molecular Function: receptor activity (GO:0004872);; Cellular Component: nucleus (GO:0005634);; Cellular Component: cytoplasm (GO:0005737);; Biological Process: abscisic acid-activated signaling pathway (GO:0009738);; Molecular Function: abscisic acid binding (GO:0010427);; Biological Process: negative regulation of catalyt…	K14496|3.40088e-123|vvi:100251890|K14496 abscisic acid receptor PYR/PYL family | (RefSeq) abscisic acid receptor PYL8	MAPK signaling pathway - plant (ko04016);; Plant hormone signal transduction (ko04075)	--	--	Polyketide cyclase / dehydrase and lipid transport	Abscisic acid receptor PYL8 OS=Arabidopsis thaliana OX=3702 GN=PYL8 PE=1 SV=1	S	Function unknown	pyrabactin resistance-like 8 protein [Camellia sinensis]
CSS0030475	CSS0030475	45.5291	36.9867	36.4266	24.2103	28.4149	27.7734	49.2353	42.2048	37.9305	43.4005	36.5331	33.3564	77.6549	84.3991	75.5975	95.4977	90.8207	116.13	73.9954	74.9813	76.8815	55.8372	59.5953	50.1914	9.04135e-39	1.49716	up	8.36623e-35	2.47399	up	1.3891e-25	1.15576	up	3.81895e-06	0.630651	normal	--	--	Biological Process: response to hormone (GO:0009725);; Cellular Component: integral component of membrane (GO:0016021);;	--	--	[RT]	General function prediction only;; Signal transduction mechanisms	Haemolysin-III related	Heptahelical transmembrane protein 4 OS=Arabidopsis thaliana OX=3702 GN=HHP4 PE=2 SV=1	S	Function unknown	heptahelical transmembrane protein 4 isoform X1 [Durio zibethinus]
CSS0030619	CSS0030619	3.13994	1.95401	1.78938	1.46326	0.800419	1.02865	0.77945	1.1563	0.795744	2.49882	1.29448	1.39513	4.51147	7.14856	5.36299	6.38046	4.5305	5.12231	5.01164	3.4487	3.96296	2.60258	1.89191	0.574272	1.04638e-06	1.76232	up	9.17931e-11	2.75524	up	7.25261e-08	2.41797	up	0.956681	0.0422495	normal	--	--	--	--	--	--	--	--	--	S	Function unknown	hypothetical protein VITISV_005468 [Vitis vinifera]
CSS0030741	CSS0030741	0.856347	0.837435	0.766876	0.931167	1.33403	0.257161	0.519634	0.433611	0.530496	0.131517	1.43831	0.380491	6.23927	4.72727	7.63195	3.97471	4.42514	1.97575	3.83243	3.11495	4.57942	1.65619	1.41894	0.689126	2.72477e-14	3.28462	up	5.28431e-06	2.45259	up	3.41974e-09	3.06557	up	0.286104	0.726234	normal	--	--	--	--	--	--	--	MULE transposase domain;; Transposase, Mutator family;; SWIM zinc finger	--	S	Function unknown	PREDICTED: uncharacterized protein LOC103403603 [Malus domestica]
CSS0030755	CSS0030755	53.2363	51.7814	55.0872	43.4988	61.6322	50.7894	60.1476	62.5845	55.5695	61.2868	49.334	61.3859	203.208	196.24	211.426	151.876	155.723	192.452	152.511	143.399	158.607	71.8075	73.6664	70.0612	1.0855e-157	2.42875	up	1.31676e-26	2.24398	up	2.48171e-80	1.70445	up	0.000902989	0.410237	normal	--	--	Biological Process: transcription, DNA-templated (GO:0006351);; Cellular Component: membrane (GO:0016020);;	--	--	--	--	No apical meristem (NAM) protein	NAC domain-containing protein 78 OS=Arabidopsis thaliana OX=3702 GN=NAC078 PE=2 SV=2	S	Function unknown	NAC domain-containing protein 53 isoform X1 [Sesamum indicum]
CSS0031337	CSS0031337	4483.41	4321.02	4414.52	3889.88	3952.47	3897.15	3804.11	3790.05	3841.32	3841.73	4062.94	3991.48	19262.1	19198.5	19895.3	15020.3	13426.4	7547.87	12160.2	12560.8	11975	4446.63	4557.27	4350.11	0	2.64179	up	1.80531e-20	2.16064	up	1.84934e-283	2.03651	up	0.000243885	0.256914	normal	[G]	Carbohydrate transport and metabolism	Molecular Function: zinc ion binding (GO:0008270);; Molecular Function: cinnamyl-alcohol dehydrogenase activity (GO:0045551);; Molecular Function: mannitol dehydrogenase activity (GO:0046029);; Molecular Function: sinapyl alcohol dehydrogenase activity (GO:0052747);; Biological Process: oxidation-reduction process (GO:0055114);;	--	--	[Q]	Secondary metabolites biosynthesis, transport and catabolism	Alcohol dehydrogenase GroES-like domain;; Zinc-binding dehydrogenase;; Zinc-binding dehydrogenase	Probable mannitol dehydrogenase OS=Fragaria ananassa OX=3747 GN=CAD PE=2 SV=1	C	Energy production and conversion	probable mannitol dehydrogenase [Morus notabilis]
CSS0032256	CSS0032256	29.9722	28.8915	23.7731	9.44469	9.73843	9.38639	12.3413	12.2856	11.5383	2.10427	2.15747	2.02929	664.818	675.308	670.889	569.43	569.578	588.334	238.692	227.836	227.034	72.399	68.9366	70.0612	0	5.10044	up	2.624e-261	6.4482	up	0	4.60095	up	5.2365e-114	4.93985	up	[O]	Posttranslational modification, protein turnover, chaperones	--	K13993|1.11997e-63|csv:101211457|K13993 HSP20 family protein | (RefSeq) 18.1 kDa class I heat shock protein	Protein processing in endoplasmic reticulum (ko04141)	[O]	Posttranslational modification, protein turnover, chaperones	Hsp20/alpha crystallin family	18.1 kDa class I heat shock protein OS=Arabidopsis thaliana OX=3702 GN=HSP18.1 PE=1 SV=1	O	Posttranslational modification, protein turnover, chaperones	heat shock protein 17.7 [Camellia sinensis]
CSS0033453	CSS0033453	96.1963	114.17	111.708	102.827	107.79	114.565	90.2863	89.3239	76.9219	55.3685	60.9843	69.2494	191.689	195.548	209.26	192.355	160.78	97.5434	174.327	169.097	161.072	98.3065	104.647	101.991	1.0617e-49	1.38766	up	3.40612e-05	1.02719	up	3.18856e-51	1.32975	up	1.26166e-13	0.799188	normal	--	--	--	--	--	--	--	Phloem protein 2	F-box protein At2g02240 OS=Arabidopsis thaliana OX=3702 GN=At2g02240 PE=2 SV=1	S	Function unknown	PREDICTED: F-box protein PP2-B10-like [Nicotiana sylvestris]
CSS0033807	CSS0033807	0.570898	0.55829	0.766876	1.06419	0.800419	1.80013	1.03927	1.58991	1.45886	1.05213	0.862986	1.14147	1.7278	1.84479	1.75328	2.51035	4.95194	5.34184	2.55495	2.22496	3.0823	2.01108	2.1284	2.18223	0.00286041	1.83806	up	1.73548e-06	2.2871	up	0.00897678	1.24274	up	0.0785539	0.923394	normal	[R]	General function prediction only	Molecular Function: acid phosphatase activity (GO:0003993);; Biological Process: dephosphorylation (GO:0016311);;	--	--	--	--	HAD superfamily, subfamily IIIB (Acid phosphatase)	Acid phosphatase 1 OS=Solanum lycopersicum OX=4081 GN=APS1 PE=2 SV=1	S	Function unknown	acid phosphatase 1-like [Hevea brasiliensis]
CSS0034049	CSS0034049	15.1288	14.5155	17.5103	13.3024	15.7416	19.6728	27.6705	23.9931	28.2489	23.5415	17.2597	27.0149	34.172	31.7073	36.2002	37.446	46.0425	54.7355	37.9313	52.1754	40.7745	19.6376	23.6489	21.1332	1.33135e-26	1.60618	up	2.8247e-17	2.0644	up	1.6083e-13	1.05658	up	0.966162	0.0126242	normal	[P]	Inorganic ion transport and metabolism	Molecular Function: ATP binding (GO:0005524);; Cellular Component: integral component of plasma membrane (GO:0005887);; Molecular Function: magnesium-importing ATPase activity (GO:0015444);; Biological Process: magnesium ion transport (GO:0015693);; Cellular Component: intracellular membrane-bounded organelle (GO:0043231);; Molecular Function: metal ion binding (GO:0046872);; Biological Process: …	--	--	[P]	Inorganic ion transport and metabolism	haloacid dehalogenase-like hydrolase;; Cation transporter/ATPase, N-terminus;; Cation transporting ATPase, C-terminus;; E1-E2 ATPase;; Cation transport ATPase (P-type)	Calcium-transporting ATPase 2, plasma membrane-type OS=Arabidopsis thaliana OX=3702 GN=ACA2 PE=1 SV=1	P	Inorganic ion transport and metabolism	PREDICTED: magnesium-transporting ATPase, P-type 1-like isoform X4 [Glycine max]
CSS0034429	CSS0034429	11.1325	10.8867	6.39063	1.99536	2.93487	2.05729	4.02716	4.33611	3.71347	0.920617	0.719155	0.634152	194.281	198.315	201.215	153.34	156.46	164.133	65.6427	63.9677	63.7597	22.5951	21.6388	23.66	1.5717e-281	4.87861	up	4.33017e-139	6.56442	up	1.17888e-124	4.31991	up	6.63522e-45	4.48384	up	[O]	Posttranslational modification, protein turnover, chaperones	--	K13993|4.57556e-71|nnu:104585845|K13993 HSP20 family protein | (RefSeq) 18.2 kDa class I heat shock protein-like	Protein processing in endoplasmic reticulum (ko04141)	[O]	Posttranslational modification, protein turnover, chaperones	Hsp20/alpha crystallin family	18.1 kDa class I heat shock protein OS=Arabidopsis thaliana OX=3702 GN=HSP18.1 PE=1 SV=1	O	Posttranslational modification, protein turnover, chaperones	heat shock protein 17.7 [Camellia sinensis]
CSS0034708	CSS0034708	27.5458	28.4728	28.7578	4.92188	6.67016	5.78613	2.98789	2.7462	3.58085	4.20854	3.59578	4.56589	103.764	121.41	113.035	90.2678	93.1386	97.6898	31.0525	31.817	27.4765	10.6469	9.81431	9.99233	1.29806e-112	2.48951	up	5.59522e-96	4.54866	up	7.75549e-60	3.58051	up	5.91189e-07	1.31356	up	--	--	--	--	--	--	--	Domain of unknown function (DUF4228)	Uncharacterized protein At1g66480 OS=Arabidopsis thaliana OX=3702 GN=At1g66480 PE=2 SV=1	S	Function unknown	PREDICTED: uncharacterized protein At1g66480 [Theobroma cacao]
CSS0035099	CSS0035099	3.13994	3.62888	2.93969	6.1191	5.20272	4.37174	3.50753	3.03528	1.98936	1.84123	1.72597	2.28295	6.04729	5.07317	6.39433	9.83219	9.16636	7.75664	12.3817	11.9036	12.2412	5.91495	8.15888	6.66155	3.72379e-05	1.33106	up	7.5406e-06	1.32141	up	1.46636e-19	2.40877	up	1.8834e-07	1.74044	up	--	--	Cellular Component: integral component of membrane (GO:0016021);;	--	--	[K]	Transcription	SSXT protein (N-terminal region)	GRF1-interacting factor 1 OS=Arabidopsis thaliana OX=3702 GN=GIF1 PE=1 SV=1	K	Transcription	GRF1-interacting factor 1 [Quercus suber]
CSS0035226	CSS0035226	12.8452	8.79307	11.1197	4.52281	4.2689	3.85742	3.50753	3.9025	4.64184	2.76185	2.73279	1.14147	251.011	245.472	255.464	325.194	348.954	343.707	98.464	91.3348	92.293	66.7207	63.6156	64.7779	0	5.00534	up	1.17624e-210	6.83677	up	4.65563e-165	4.86226	up	3.64045e-106	4.77001	up	[O]	Posttranslational modification, protein turnover, chaperones	--	K13993|6.15706e-68|nnu:104585845|K13993 HSP20 family protein | (RefSeq) 18.2 kDa class I heat shock protein-like	Protein processing in endoplasmic reticulum (ko04141)	[O]	Posttranslational modification, protein turnover, chaperones	Hsp20/alpha crystallin family	18.1 kDa class I heat shock protein OS=Arabidopsis thaliana OX=3702 GN=HSP18.1 PE=1 SV=1	O	Posttranslational modification, protein turnover, chaperones	PREDICTED: 18.2 kDa class I heat shock protein-like [Nelumbo nucifera]
CSS0035932	CSS0035932	7.27895	3.90803	3.83438	7.05026	5.06932	5.78613	7.40478	5.92602	6.49858	6.18129	7.04772	6.97567	5.85531	3.45898	4.53791	8.26322	13.8022	17.1963	17.2951	23.2509	19.0222	28.5101	25.8956	27.2205	0.346973	0.389296	normal	3.3287e-07	1.69068	up	2.48588e-21	1.91489	up	1.03184e-28	2.04712	up	[R]	General function prediction only	--	--	--	[S]	Function unknown	WD domain, G-beta repeat;; Anaphase-promoting complex subunit 4 WD40 domain	COMPASS-like H3K4 histone methylase component WDR5B OS=Arabidopsis thaliana OX=3702 GN=WDR5B PE=1 SV=1	S	Function unknown	PREDICTED: WD repeat-containing protein YMR102C [Vitis vinifera]
CSS0036839	CSS0036839	12.9879	12.2824	13.9316	5.45398	5.20272	4.62891	8.18423	7.37139	7.42694	6.18129	7.76687	4.94639	33.788	31.8226	33.7249	26.5678	31.0813	68.6389	12.5782	14.351	15.0593	10.5286	11.7062	10.7963	1.4566e-33	1.83277	up	2.54075e-24	3.55199	up	5.20292e-09	1.21139	up	0.000702991	0.862994	normal	[I]	Lipid transport and metabolism	Biological Process: lipid metabolic process (GO:0006629);; Cellular Component: integral component of membrane (GO:0016021);; Molecular Function: oxidoreductase activity, acting on paired donors, with oxidation of a pair of donors resulting in the reduction of molecular oxygen to two molecules of water (GO:0016717);; Biological Process: oxidation-reduction process (GO:0055114);;	K10257|0|vvi:100260414|K10257 acyl-lipid omega-3 desaturase [EC:1.14.19.25 1.14.19.35 1.14.19.36] | (RefSeq) omega-3 fatty acid desaturase, chloroplastic	--	--	--	Domain of unknown function (DUF3474);; Fatty acid desaturase	Omega-3 fatty acid desaturase, chloroplastic OS=Sesamum indicum OX=4182 GN=FAD7 PE=2 SV=1	I	Lipid transport and metabolism	omega-3 fatty acid desaturase [Camellia sinensis]
CSS0036955	CSS0036955	20.5523	16.6091	18.1494	19.0224	19.7437	20.1872	16.2386	14.0201	15.3844	11.3104	14.9584	16.488	862.939	858.288	899.538	915.23	743.423	266.58	309.444	314.944	305.941	116.17	103.464	113.132	0	6.05471	up	3.53572e-65	5.46644	up	0	4.68768	up	4.05347e-118	3.00688	up	[G]	Carbohydrate transport and metabolism	Molecular Function: zinc ion binding (GO:0008270);; Molecular Function: oxidoreductase activity (GO:0016491);; Biological Process: oxidation-reduction process (GO:0055114);;	--	--	[Q]	Secondary metabolites biosynthesis, transport and catabolism	Alcohol dehydrogenase GroES-like domain;; Zinc-binding dehydrogenase;; D-isomer specific 2-hydroxyacid dehydrogenase, NAD binding domain	Probable mannitol dehydrogenase OS=Fragaria ananassa OX=3747 GN=CAD PE=2 SV=1	C	Energy production and conversion	ADH_zinc_N domain-containing protein/ADH_N domain-containing protein [Cephalotus follicularis]
CSS0037640	CSS0037640	77.9276	90.0243	67.8685	37.7788	42.5556	45.0032	73.3983	81.808	83.1553	59.5771	52.9298	53.2688	381.939	356.621	342.922	396.216	332.939	136.327	399.163	405.611	432.227	105.05	86.6733	121.975	1.40947e-169	2.69552	up	4.68892e-28	3.28778	up	5.2663e-262	2.72806	up	8.74041e-16	0.998198	normal	[P]	Inorganic ion transport and metabolism	Molecular Function: ATP binding (GO:0005524);; Cellular Component: integral component of plasma membrane (GO:0005887);; Biological Process: ATP biosynthetic process (GO:0006754);; Molecular Function: hydrogen-exporting ATPase activity, phosphorylative mechanism (GO:0008553);; Cellular Component: intracellular membrane-bounded organelle (GO:0043231);; Molecular Function: metal ion binding (GO:0046…	K01535|6.15381e-79|pvu:PHAVU_009G239000g|K01535 H+-transporting ATPase [EC:7.1.2.1] | (RefSeq) hypothetical protein	Oxidative phosphorylation (ko00190)	[P]	Inorganic ion transport and metabolism	--	Plasma membrane ATPase OS=Oryza sativa subsp. japonica OX=39947 GN=Os04g0656100 PE=2 SV=1	P	Inorganic ion transport and metabolism	plasma membrane H+ ATPase, partial [Populus alba]
CSS0037782	CSS0037782	2.71177	5.02461	1.78938	1.06419	1.33403	0.385742	1.29908	1.30083	1.45886	0.920617	1.29448	1.14147	71.7036	74.9446	69.7189	42.1529	43.9353	51.6621	27.1218	26.5883	27.9169	17.39	18.0914	16.0796	6.8577e-53	4.89966	up	2.36176e-62	6.03549	up	1.01776e-56	4.57543	up	4.39814e-34	3.6908	up	--	--	Molecular Function: metal ion binding (GO:0046872);;	K02183|1.36724e-44|cic:CICLE_v10012752mg|K02183 calmodulin | (RefSeq) hypothetical protein	MAPK signaling pathway - plant (ko04016);; Phosphatidylinositol signaling system (ko04070);; Plant-pathogen interaction (ko04626)	[T]	Signal transduction mechanisms	EF hand;; EF-hand domain;; EF hand	Probable calcium-binding protein CML45 OS=Arabidopsis thaliana OX=3702 GN=CML45 PE=1 SV=1	DTZ	Cell cycle control, cell division, chromosome partitioning;; Signal transduction mechanisms;; Cytoskeleton	calmodulin-like protein 45 [Camellia sinensis]
CSS0038414	CSS0038414	4.85263	6.28076	6.90188	3.85769	4.80251	3.47168	6.2356	5.20333	6.23333	6.44432	4.74642	4.1854	25.821	24.5588	27.5369	22.4885	22.231	26.2701	17.0985	19.9134	17.6132	9.93712	9.69606	8.26951	2.86693e-41	2.58658	up	7.73595e-32	3.08859	up	7.77972e-22	1.95645	up	0.00115804	0.900274	normal	--	--	--	--	--	[S]	Function unknown	Oxidoreductase-like protein, N-terminal	--	S	Function unknown	PREDICTED: uncharacterized protein LOC100260912 [Vitis vinifera]
CSS0038445	CSS0038445	4.85263	6.69948	5.75157	0.931167	1.20063	0.771484	0.389725	0.144537	0.66312	0.39455	0.287662	0.12683	4.70345	3.68958	2.9909	6.27586	5.5841	4.02467	10.2198	8.00987	9.68724	3.19408	2.71963	2.06738	0.833152	-0.0974343	normal	4.00426e-11	2.89907	up	1.26219e-21	4.54531	up	3.25549e-06	2.4183	up	--	--	--	--	--	--	--	--	--	S	Function unknown	Phototropic-responsive NPH3 family protein isoform 1 [Theobroma cacao]
CSS0041097	CSS0041097	155.998	168.045	158.488	73.5622	65.5009	63.776	166.283	168.819	161.403	128.623	121.681	119.094	289.31	285.712	286.404	308.877	330.832	411.321	642.768	644.35	636.276	148.229	151.471	139.203	5.06322e-68	1.33639	up	8.39814e-52	2.93437	up	3.69709e-273	2.30763	up	0.000367724	0.337668	normal	--	--	Cellular Component: integral component of membrane (GO:0016021);;	--	--	--	--	NADH-ubiquinone reductase complex 1 MLRQ subunit	--	S	Function unknown	PREDICTED: uncharacterized protein LOC104597899 [Nelumbo nucifera]
CSS0041529	CSS0041529	24.6913	20.5172	32.5922	8.9126	14.5409	14.7868	17.018	20.6688	22.1482	12.3626	11.938	11.7952	145.231	125.907	136.962	90.1632	91.0314	92.3479	110.06	112.138	108.057	39.5119	41.6221	43.8744	4.04786e-105	2.87651	up	1.01317e-52	3.38138	up	2.02273e-137	2.81226	up	2.82374e-35	1.84874	up	--	--	Molecular Function: zinc ion binding (GO:0008270);; Cellular Component: integral component of membrane (GO:0016021);;	--	--	[O]	Posttranslational modification, protein turnover, chaperones	Ring finger domain;; RING-like zinc finger;; Zinc finger, C3HC4 type (RING finger);; Glycine-zipper domain;; RING-type zinc-finger;; Zinc finger, C3HC4 type (RING finger)	NEP1-interacting protein 2 OS=Arabidopsis thaliana OX=3702 GN=NIP2 PE=1 SV=1	O	Posttranslational modification, protein turnover, chaperones	PREDICTED: NEP1-interacting protein 1 [Malus domestica]
CSS0041860	CSS0041860	40.8192	42.0113	32.4644	68.2412	46.4243	43.4603	69.8907	53.1896	57.0283	68.5202	64.4363	52.381	151.182	142.856	153.567	281.995	305.861	458.739	204.003	209.147	219.9	67.0756	68.3454	74.7702	4.98291e-119	2.45648	up	4.11959e-38	3.27038	up	3.31458e-107	2.16155	up	0.0494934	0.270642	normal	--	--	Cellular Component: integral component of membrane (GO:0016021);; Biological Process: transmembrane transport (GO:0055085);;	K24139|0|egr:104419566|K24139 auxin efflux carrier family protein | (RefSeq) protein PIN-LIKES 7	--	[S]	Function unknown	Membrane transport protein	Protein PIN-LIKES 5 OS=Arabidopsis thaliana OX=3702 GN=PILS5 PE=2 SV=1	S	Function unknown	auxin transport carrier [Camellia sinensis]
CSS0042012	CSS0042012	77.4994	78.021	74.5148	71.3008	78.3076	65.9619	73.2683	78.3391	75.3304	67.7311	71.0525	65.825	360.438	358.581	335.702	267.666	250.547	160.548	164.5	170.544	174.723	62.4619	61.0142	62.2511	1.63833e-242	2.69504	up	7.24648e-25	2.20421	up	7.16509e-78	1.52186	up	0.76	-0.0477581	normal	[I]	Lipid transport and metabolism	Biological Process: metabolic process (GO:0008152);; Molecular Function: carboxylic ester hydrolase activity (GO:0052689);;	--	--	[V]	Defense mechanisms	alpha/beta hydrolase fold;; Carboxylesterase family	Carboxylesterase 1 OS=Actinidia eriantha OX=165200 GN=CXE1 PE=1 SV=1	I	Lipid transport and metabolism	CXE carboxylesterase, partial [Actinidia arguta]
CSS0042302	CSS0042302	0.713623	0.697862	0.127813	0.532095	0.133403	0.514323	0.909359	0.867222	0.530496	0.131517	0.143831	0	20.3496	18.102	19.9049	23.6391	26.8669	26.7092	24.0755	22.0271	22.5449	7.80774	9.22308	8.26951	1.18308e-38	5.52717	up	1.10951e-40	6.25812	up	9.30409e-46	5.06004	up	4.97434e-22	4.48653	up	--	--	--	--	--	--	--	--	--	--	--	--
CSS0042335	CSS0042335	47.3846	47.7338	43.3285	35.9164	37.8865	41.5316	48.8456	57.5257	44.1638	35.7725	24.8828	30.5661	1395.39	1504.77	1511.85	842.116	965.312	1041.07	572.31	513.522	547.769	121.257	109.022	117.151	0	5.48832	up	6.03876e-178	5.17079	up	0	3.79117	up	8.02912e-63	1.99338	up	--	--	Molecular Function: DNA binding (GO:0003677);; Cellular Component: nucleus (GO:0005634);; Biological Process: regulation of transcription, DNA-templated (GO:0006355);;	--	--	--	--	No apical meristem (NAM) protein;; No apical meristem (NAM) protein	NAC domain-containing protein 2 OS=Arabidopsis thaliana OX=3702 GN=NAC002 PE=2 SV=2	S	Function unknown	NAC transcription factor [Diospyros kaki]
CSS0042382	CSS0042382	0.856347	1.11658	0.766876	1.06419	1.60084	0.257161	0.519634	0.433611	0.530496	0.131517	1.43831	0.380491	6.52723	4.84257	7.73508	3.76552	4.31978	1.97575	3.83243	3.33745	4.66749	1.77449	1.41894	0.80398	2.7271e-14	3.18462	up	3.95842e-05	2.21477	up	1.67957e-09	3.10335	up	0.229086	0.795846	normal	--	--	--	--	--	--	--	MULE transposase domain;; Transposase, Mutator family;; SWIM zinc finger	--	S	Function unknown	PREDICTED: uncharacterized protein LOC103403603 [Malus domestica]
CSS0042676	CSS0042676	57.8034	58.76	55.2151	38.3109	34.6848	34.8454	31.8276	35.4116	32.3603	33.2737	27.1841	31.7076	90.1334	76.5588	80.6511	93.7196	93.9815	63.7362	87.4581	88.4423	88.1539	36.0812	42.5681	44.3338	3.40435e-22	1.02717	up	5.23098e-18	1.7775	up	3.34889e-67	1.7596	up	0.000850689	0.49796	normal	[HE]	Coenzyme transport and metabolism;; Amino acid transport and metabolism	Molecular Function: O-phospho-L-serine:2-oxoglutarate aminotransferase activity (GO:0004648);; Biological Process: L-serine biosynthetic process (GO:0006564);;	K00831|0|vvi:100854216|K00831 phosphoserine aminotransferase [EC:2.6.1.52] | (RefSeq) phosphoserine aminotransferase 2, chloroplastic	Glycine, serine and threonine metabolism (ko00260);; Cysteine and methionine metabolism (ko00270);; Vitamin B6 metabolism (ko00750);; Carbon metabolism (ko01200);; Biosynthesis of amino acids (ko01230)	[HE]	Coenzyme transport and metabolism;; Amino acid transport and metabolism	Aminotransferase class-V	Phosphoserine aminotransferase 1, chloroplastic OS=Arabidopsis thaliana OX=3702 GN=PSAT1 PE=1 SV=1	E	Amino acid transport and metabolism	PREDICTED: phosphoserine aminotransferase 2, chloroplastic [Vitis vinifera]
CSS0042712	CSS0042712	0.285449	0.977007	0.511251	0.798143	1.06722	1.28581	0.259817	0.722685	0.66312	0.526067	0.719155	1.01464	7.58311	5.76497	5.56926	13.9115	15.488	16.8304	109.863	105.018	100.307	355.725	336.288	356.967	1.44351e-15	3.72459	up	5.78868e-32	4.32422	up	1.91873e-93	7.61166	up	1.89019e-204	8.22923	up	[R]	General function prediction only	--	--	--	--	--	GH3 auxin-responsive promoter	Probable indole-3-acetic acid-amido synthetase GH3.1 OS=Arabidopsis thaliana OX=3702 GN=GH3.1 PE=2 SV=1	S	Function unknown	probable indole-3-acetic acid-amido synthetase GH3.1 [Manihot esculenta]
CSS0043973	CSS0043973	2.14087	0.977007	1.78938	1.19721	2.13445	1.41439	1.81872	0.722685	1.19362	1.84123	1.58214	1.2683	3.07164	4.26608	4.43478	2.71954	3.89834	3.73197	2.45669	2.66996	3.25844	1.77449	1.0642	1.72282	6.28394e-05	1.69775	up	0.000247374	1.64785	up	0.00285313	1.42912	up	0.954725	0.0425261	normal	[X]	Mobilome: prophages, transposons	Molecular Function: metal ion binding (GO:0046872);;	--	--	[R]	General function prediction only	Reverse transcriptase (RNA-dependent DNA polymerase);; Integrase core domain;; gag-polypeptide of LTR copia-type;; Zinc knuckle	Retrovirus-related Pol polyprotein from transposon TNT 1-94 OS=Nicotiana tabacum OX=4097 PE=2 SV=1	S	Function unknown	hypothetical protein GOBAR_DD06575 [Gossypium barbadense]
CSS0044253	CSS0044253	5.28081	5.5829	3.57875	3.45862	3.73529	4.75749	2.98789	2.89074	3.05035	1.84123	2.87662	3.67808	41.3711	38.6253	42.8008	22.2793	24.4436	37.5392	8.35274	9.78984	7.74979	7.09794	5.91223	7.35068	6.85134e-80	3.571	up	7.05888e-29	3.34312	up	9.51946e-11	1.84734	up	0.000130716	1.25704	up	[G]	Carbohydrate transport and metabolism	Biological Process: flavonoid biosynthetic process (GO:0009813);; Cellular Component: membrane (GO:0016020);; Cellular Component: intracellular membrane-bounded organelle (GO:0043231);; Biological Process: flavonoid glucuronidation (GO:0052696);; Molecular Function: quercetin 3-O-glucosyltransferase activity (GO:0080043);; Molecular Function: quercetin 7-O-glucosyltransferase activity (GO:0080044…	--	--	[GC]	Carbohydrate transport and metabolism;; Energy production and conversion	UDP-glucoronosyl and UDP-glucosyl transferase	Beta-D-glucosyl crocetin beta-1,6-glucosyltransferase OS=Gardenia jasminoides OX=114476 GN=UGT94E5 PE=1 SV=1	S	Function unknown	UDP-glycosyltransferase 94P1 [Camellia sinensis]
CSS0045265	CSS0045265	12.8452	9.49093	10.3528	6.38514	5.20272	6.04329	7.40478	8.23861	7.42694	5.12915	5.03409	4.1854	21.3095	22.5987	21.452	28.6598	26.1294	14.1229	25.8444	31.1495	30.6469	13.0129	12.7704	11.026	4.36903e-17	1.49254	up	3.57468e-17	2.4855	up	1.40564e-38	2.26435	up	1.48949e-08	1.38537	up	--	--	--	--	--	--	--	--	--	--	--	hypothetical protein CDL12_14055 [Handroanthus impetiginosus]
CSS0045898	CSS0045898	4.42446	2.23316	2.81188	1.99536	1.46743	1.54297	2.07853	2.16806	2.25461	2.49882	3.16428	2.02929	7.19915	4.61197	4.95045	7.84483	7.69131	3.80514	15.1332	16.9097	16.6444	5.91495	6.26697	5.51301	0.000246177	1.30332	up	2.95745e-09	2.42452	up	3.74388e-33	3.19718	up	0.000447266	1.19111	up	--	--	--	K19476|6.22216e-103|vvi:100249716|K19476 vacuolar protein sorting-associated protein IST1 | (RefSeq) uncharacterized LOC100249716	Endocytosis (ko04144)	[Z]	Cytoskeleton	Regulator of Vps4 activity in the MVB pathway	--	S	Function unknown	IST1 homolog [Quercus suber]
CSS0046907	CSS0046907	0.713623	0.837435	1.40594	0.665119	0.800419	0.771484	0.77945	1.01176	0.66312	1.18365	0.719155	0.887813	23.1333	24.3282	25.8867	20.1874	23.0739	25.3188	15.6245	16.0197	16.3802	1.06469	1.0642	0.80398	1.41048e-51	4.98482	up	1.06271e-41	5.32785	up	2.44265e-35	4.48107	up	0.887011	0.116567	normal	[T]	Signal transduction mechanisms	Molecular Function: protein kinase C activity (GO:0004697);; Molecular Function: ATP binding (GO:0005524);; Biological Process: protein phosphorylation (GO:0006468);;	--	--	[TR]	Signal transduction mechanisms;; General function prediction only	Protein kinase domain;; Protein tyrosine kinase	Probable serine/threonine protein kinase IRE OS=Arabidopsis thaliana OX=3702 GN=IRE PE=2 SV=1	T	Signal transduction mechanisms	PREDICTED: probable serine/threonine protein kinase IRE [Vitis vinifera]
CSS0047286	CSS0047286	6.9935	8.23478	5.62376	5.587	4.53571	7.20052	2.20844	3.9025	3.97872	2.63033	3.88344	2.40978	41.8511	37.7029	34.4469	43.931	51.9427	69.3707	47.4632	37.7132	42.2716	4.14047	4.37505	4.0199	4.60205e-62	2.9381	up	1.35325e-44	3.78046	up	1.11133e-78	3.97507	up	0.194034	0.53442	normal	--	--	--	K10664|9.81348e-80|nnu:104604112|K10664 E3 ubiquitin-protein ligase ATL6/9/15/31/42/55 [EC:2.3.2.27] | (RefSeq) E3 ubiquitin-protein ligase ATL6-like	--	[O]	Posttranslational modification, protein turnover, chaperones	Ring finger domain;; RING-like zinc finger;; Zinc finger, C3HC4 type (RING finger);; RING-H2 zinc finger domain;; Zinc finger, C3HC4 type (RING finger);; RING-type zinc-finger;; Anaphase-promoting complex subunit 11 RING-H2 finger	E3 ubiquitin-protein ligase ATL6 OS=Arabidopsis thaliana OX=3702 GN=ATL6 PE=1 SV=2	O	Posttranslational modification, protein turnover, chaperones	zinc finger protein [Macleaya cordata]
CSS0048144	CSS0048144	9.2771	12.422	10.4806	6.91724	6.40335	7.45768	4.93652	6.79324	6.23333	6.83887	5.60941	9.63911	25.245	20.6386	24.1334	21.2333	24.2329	29.3435	11.4973	11.9036	10.3918	6.15155	8.98659	6.66155	2.14885e-19	1.61448	up	1.09892e-21	2.40312	up	7.52308e-08	1.25278	up	0.884734	0.0626541	normal	--	--	--	--	--	[K]	Transcription	Bromodomain extra-terminal - transcription regulation;; Bromodomain	Transcription factor GTE2 OS=Arabidopsis thaliana OX=3702 GN=GTE2 PE=2 SV=2	BK	Chromatin structure and dynamics;; Transcription	PREDICTED: transcription factor GTE7-like [Nelumbo nucifera]
CSS0049458	CSS0049458	17.6978	14.0968	17.5103	20.4857	19.3435	19.5443	20.1358	14.7428	16.4454	14.3353	11.938	12.9367	38.7794	45.7738	43.6259	47.2782	53.5231	67.9072	46.4805	42.6081	49.2288	17.5083	16.1995	17.4579	9.16661e-38	1.86863	up	8.92664e-21	2.07242	up	3.12425e-36	1.77459	up	0.0246025	0.461233	normal	[L]	Replication, recombination and repair	Molecular Function: ubiquitin-protein transferase activity (GO:0004842);; Cellular Component: nucleus (GO:0005634);; Cellular Component: cytoplasm (GO:0005737);; Biological Process: protein ubiquitination (GO:0016567);;	--	--	[S]	Function unknown	U-box domain;; Armadillo/beta-catenin-like repeat	U-box domain-containing protein 9 OS=Arabidopsis thaliana OX=3702 GN=PUB9 PE=1 SV=1	S	Function unknown	PREDICTED: U-box domain-containing protein 9 [Vitis vinifera]
CSS0049675	CSS0049675	0.713623	0.977007	0.766876	0.399071	0.667016	0.900065	0.389725	0.433611	0.66312	0.263033	0.143831	0	30.2364	29.6319	27.7432	25.8356	24.4436	40.3199	16.6072	14.2398	17.7012	1.18299	2.36489	1.95252	3.06792e-56	5.49635	up	9.27438e-43	5.8547	up	2.92113e-33	5.09408	up	5.50249e-05	2.30877	up	[IQR]	Lipid transport and metabolism;; Secondary metabolites biosynthesis, transport and catabolism;; General function prediction only	Molecular Function: 3-oxoacyl-[acyl-carrier-protein] reductase (NADPH) activity (GO:0004316);; Biological Process: oxidation-reduction process (GO:0055114);;	--	--	[R]	General function prediction only	Enoyl-(Acyl carrier protein) reductase;; short chain dehydrogenase;; KR domain;; NAD dependent epimerase/dehydratase family	NADPH-dependent aldehyde reductase-like protein, chloroplastic OS=Arabidopsis thaliana OX=3702 GN=At3g03980 PE=3 SV=1	S	Function unknown	NADPH-dependent aldehyde reductase-like protein, chloroplastic [Carica papaya]
CSS0049815	CSS0049815	7.99257	7.25777	6.64626	2.39443	4.53571	6.42903	6.75524	2.31259	4.24397	4.99764	4.31493	3.80491	28.6046	22.1375	28.9808	22.2793	17.9113	12.0008	16.2141	14.2398	17.7893	5.79665	7.80415	5.74272	2.43306e-35	2.35325	up	2.54873e-13	2.4708	up	2.08331e-17	2.16371	up	0.0676856	0.6092	normal	--	--	Cellular Component: plasma membrane (GO:0005886);; Cellular Component: integral component of membrane (GO:0016021);;	--	--	--	--	--	CASP-like protein ARALYDRAFT_485429 OS=Arabidopsis lyrata subsp. lyrata OX=81972 GN=ARALYDRAFT_485429 PE=3 SV=2	S	Function unknown	unnamed protein product [Coffea canephora]
CSS0050020	CSS0050020	87.9183	86.2558	84.1007	67.5761	67.9022	77.4056	85.3498	80.5071	73.7389	67.5996	64.4363	71.1519	218.086	209.499	211.219	307.517	304.702	316.559	241.935	205.587	229.852	138.173	126.64	149.081	1.63679e-106	1.80614	up	2.30793e-59	2.68909	up	2.83359e-90	1.85242	up	1.2846e-29	1.10764	up	[EH]	Amino acid transport and metabolism;; Coenzyme transport and metabolism	Molecular Function: magnesium ion binding (GO:0000287);; Molecular Function: catalytic activity (GO:0003824);; Cellular Component: cytosol (GO:0005829);; Molecular Function: thiamine pyrophosphate binding (GO:0030976);;	K12261|0|vvi:100232933|K12261 2-hydroxyacyl-CoA lyase 1 [EC:4.1.-.-] | (RefSeq) OXC; 2-hydroxyacyl-CoA lyase	Peroxisome (ko04146)	[EH]	Amino acid transport and metabolism;; Coenzyme transport and metabolism	Thiamine pyrophosphate enzyme, N-terminal TPP binding domain;; Thiamine pyrophosphate enzyme, C-terminal TPP binding domain;; Thiamine pyrophosphate enzyme, central domain	2-hydroxyacyl-CoA lyase OS=Arabidopsis thaliana OX=3702 GN=HACL PE=1 SV=1	E	Amino acid transport and metabolism	pyruvate decarboxylase 3, partial [Diospyros kaki]
CSS0050365	CSS0050365	0.713623	0.697862	1.27813	1.06419	1.86764	2.44303	2.20844	1.01176	1.19362	2.49882	1.58214	1.2683	3.83955	4.95787	4.84732	4.07931	5.16266	4.68325	2.94802	4.22743	3.6107	5.20516	3.31085	3.67534	1.39897e-09	2.70502	up	4.05232e-06	1.88792	up	0.00034154	1.55495	up	0.00690172	1.122	up	--	--	--	--	--	--	--	Protein of unknown function (DUF632);; Protein of unknown function (DUF630)	Nitrate regulatory gene2 protein OS=Arabidopsis thaliana OX=3702 GN=NRG2 PE=1 SV=1	S	Function unknown	PREDICTED: uncharacterized protein LOC100245130 isoform X1 [Vitis vinifera]
CSS0050435	CSS0050435	113.751	102.725	105.829	62.5212	63.7667	61.8473	78.075	68.0769	73.0758	98.7691	79.2509	86.3715	2170.31	2159.79	2143.65	1770.73	2202.35	3669.7	1185.89	1210.83	1206.06	242.513	246.422	247.511	0	4.82433	up	1.46066e-112	5.84879	up	0	4.38635	up	1.72118e-65	1.55715	up	[QV]	Secondary metabolites biosynthesis, transport and catabolism;; Defense mechanisms	Cellular Component: membrane (GO:0016020);; Molecular Function: oxidoreductase activity (GO:0016491);; Molecular Function: metal ion binding (GO:0046872);;	K13260|0|fve:101304511|K13260 isoflavone/4'-methoxyisoflavone 2'-hydroxylase [EC:1.14.14.90 1.14.14.89] | (RefSeq) cytochrome P450 81E8-like	Isoflavonoid biosynthesis (ko00943)	[Q]	Secondary metabolites biosynthesis, transport and catabolism	Cytochrome P450;; Cytochrome P450	Cytochrome P450 81E8 OS=Medicago truncatula OX=3880 GN=CYP81E8 PE=2 SV=1	Q	Secondary metabolites biosynthesis, transport and catabolism	PREDICTED: cytochrome P450 81E8-like [Ipomoea nil]
CSS0000164	CSS0000164	6.9935	7.39734	7.41313	2.52745	3.73529	4.24316	3.50753	4.76972	3.44822	4.20854	4.1711	5.58054	21.1175	22.4834	19.6987	14.8529	18.0166	25.9774	10.3181	11.1248	9.24691	3.78557	4.96627	4.70903	1.10668e-26	2.02137	up	3.83542e-21	3.01095	up	3.7348e-11	1.71765	up	0.948872	0.0326123	normal	[T]	Signal transduction mechanisms	Biological Process: pattern recognition receptor signaling pathway (GO:0002221);; Molecular Function: protein serine/threonine kinase activity (GO:0004674);; Molecular Function: non-membrane spanning protein tyrosine kinase activity (GO:0004715);; Molecular Function: ATP binding (GO:0005524);; Cellular Component: plasma membrane (GO:0005886);; Biological Process: defense response to bacterium, in…	K13430|0|jcu:105644862|K13430 serine/threonine-protein kinase PBS1 [EC:2.7.11.1] | (RefSeq) serine/threonine-protein kinase PBS1	Plant-pathogen interaction (ko04626)	[T]	Signal transduction mechanisms	Protein kinase domain;; Protein tyrosine kinase	Serine/threonine-protein kinase PBS1 OS=Arabidopsis thaliana OX=3702 GN=PBS1 PE=1 SV=1	T	Signal transduction mechanisms	serine/threonine-protein kinase PBS1 [Jatropha curcas]
CSS0004041	CSS0004041	1.99814	1.11658	1.78938	1.99536	2.26785	4.88607	4.54679	3.17981	4.11134	1.97275	3.88344	3.42442	81.5904	82.7849	74.5662	41.8391	42.4602	54.1501	21.1275	21.0259	20.5193	4.14047	3.90207	3.10107	5.10232e-124	6.01421	up	1.06338e-48	4.411	up	3.89047e-36	2.71815	up	0.498137	0.321918	normal	[QV]	Secondary metabolites biosynthesis, transport and catabolism;; Defense mechanisms	Molecular Function: iron ion binding (GO:0005506);; Cellular Component: integral component of membrane (GO:0016021);; Molecular Function: oxidoreductase activity, acting on paired donors, with incorporation or reduction of molecular oxygen, NAD(P)H as one donor, and incorporation of one atom of oxygen (GO:0016709);; Molecular Function: heme binding (GO:0020037);; Biological Process: indole glucos…	K13260|0|fve:101304511|K13260 isoflavone/4'-methoxyisoflavone 2'-hydroxylase [EC:1.14.14.90 1.14.14.89] | (RefSeq) cytochrome P450 81E8-like	Isoflavonoid biosynthesis (ko00943)	[Q]	Secondary metabolites biosynthesis, transport and catabolism	Cytochrome P450	Cytochrome P450 81E8 OS=Medicago truncatula OX=3880 GN=CYP81E8 PE=2 SV=1	Q	Secondary metabolites biosynthesis, transport and catabolism	cytochrome P450 81E8-like [Olea europaea var. sylvestris]
CSS0004480	CSS0004480	17.1269	15.7717	15.721	6.65119	6.40335	6.30045	15.3292	9.82852	15.3844	5.39219	3.73961	3.93174	61.2408	60.3016	59.1991	134.826	124.641	65.346	136.199	110.136	151.473	14.9057	12.7704	12.9785	1.49352e-77	2.38838	up	1.53172e-62	4.56114	up	3.79986e-52	3.59141	up	1.4254e-11	1.64478	up	[E]	Amino acid transport and metabolism	Molecular Function: catalytic activity (GO:0003824);;	--	--	[R]	General function prediction only	Aminotransferase class-V	--	E	Amino acid transport and metabolism	PREDICTED: probable cysteine desulfurase [Nicotiana tabacum]
CSS0007004	CSS0007004	4.99536	3.90803	5.11251	2.26141	1.46743	1.92871	2.98789	3.46889	2.91773	1.31517	2.15747	1.77563	3.83955	4.03548	4.12538	10.4598	9.37708	11.5618	9.33541	9.4561	8.19012	5.79665	4.61154	4.24961	0.508911	0.269535	normal	6.555e-19	2.98518	up	3.20087e-11	1.84495	up	0.000202462	1.40524	up	--	--	Cellular Component: integral component of membrane (GO:0016021);;	--	--	--	--	--	--	S	Function unknown	PREDICTED: uncharacterized protein LOC107842182 [Capsicum annuum]
CSS0008052	CSS0008052	7.5644	10.7471	12.1422	7.05026	5.73633	6.81478	6.2356	9.97306	5.57021	5.5237	5.75324	6.21469	15.2622	16.4878	15.1608	12.7609	12.1164	16.4646	12.873	11.2361	10.744	13.2495	9.45957	10.1072	9.86366e-08	1.10851	up	2.58605e-09	1.64112	up	2.10424e-05	1.02915	up	0.000210671	0.950831	normal	--	--	--	--	--	[L]	Replication, recombination and repair	DDE superfamily endonuclease;; Plant transposon protein	Protein ALP1-like OS=Arabidopsis thaliana OX=3702 GN=At3g55350 PE=2 SV=1	S	Function unknown	protein ALP1-like isoform X1 [Helianthus annuus]
CSS0008341	CSS0008341	42.3892	42.8488	45.1179	42.8337	44.4232	46.8034	37.8033	41.3376	40.0525	34.3259	33.8003	36.654	111.251	110.226	105.919	141.939	150.981	169.109	100.331	102.905	106.119	44.8354	48.1256	45.9417	2.63317e-76	1.82528	up	1.01808e-38	2.35111	up	5.73203e-72	1.7291	up	0.000160137	0.491015	normal	[O]	Posttranslational modification, protein turnover, chaperones	Molecular Function: ATP binding (GO:0005524);; Molecular Function: microtubule-severing ATPase activity (GO:0008568);; Biological Process: cell division (GO:0051301);;	K13525|0|jcu:105642257|K13525 transitional endoplasmic reticulum ATPase | (RefSeq) cell division cycle protein 48 homolog	Protein processing in endoplasmic reticulum (ko04141)	[O]	Posttranslational modification, protein turnover, chaperones	ATPase family associated with various cellular activities (AAA);; Cell division protein 48 (CDC48), N-terminal domain;; Holliday junction DNA helicase ruvB N-terminus;; AAA ATPase domain;; AAA domain (Cdc48 subfamily);; Cell division protein 48 (CDC48), domain 2;; AAA domain (dynein-related subfamily);; AAA domain;; AAA domain;; AAA domain;; TIP49 C-terminus;; AAA domain;; RNA helicase;; Magnesiu…	Cell division cycle protein 48 homolog OS=Glycine max OX=3847 GN=CDC48 PE=2 SV=1	O	Posttranslational modification, protein turnover, chaperones	cell division cycle protein 48 [Camellia sinensis]
CSS0008475	CSS0008475	0.856347	1.11658	0.766876	1.06419	1.60084	0.257161	0.519634	0.433611	0.530496	0.131517	1.43831	0.380491	6.62322	4.84257	7.83821	4.07931	4.42514	2.04892	3.83243	3.4487	4.75555	1.77449	1.41894	0.918835	2.01335e-14	3.19919	up	1.8963e-05	2.28141	up	1.10838e-09	3.12682	up	0.202067	0.83175	normal	--	--	--	--	--	--	--	MULE transposase domain;; Transposase, Mutator family;; SWIM zinc finger	--	S	Function unknown	PREDICTED: uncharacterized protein LOC103403603 [Malus domestica]
CSS0009206	CSS0009206	1.56997	0.837435	0.639063	0.665119	0.800419	0.128581	1.03927	1.1563	0.928368	0.7891	0.862986	0.12683	1.05588	0.576497	1.13448	5.22989	3.79297	4.2442	6.09258	6.56365	5.81234	3.66727	4.37505	4.47932	0.682062	0.351513	normal	4.58328e-11	3.4311	up	8.56805e-13	2.80023	up	1.01585e-07	2.37985	up	[T]	Signal transduction mechanisms	Molecular Function: protein serine/threonine kinase activity (GO:0004674);; Molecular Function: ATP binding (GO:0005524);; Cellular Component: plasma membrane (GO:0005886);; Biological Process: protein phosphorylation (GO:0006468);;	--	--	[T]	Signal transduction mechanisms	Protein kinase domain;; Protein tyrosine kinase	Cold-responsive protein kinase 1 OS=Arabidopsis thaliana OX=3702 GN=CRPK1 PE=1 SV=1	T	Signal transduction mechanisms	putative serine/threonine-protein kinase [Carica papaya]
CSS0009976	CSS0009976	102.048	104.959	102.506	83.2729	93.649	88.4635	72.4889	83.976	75.5957	72.0712	71.7717	74.069	177.387	190.59	174.297	201.874	195.127	144.01	278.588	277.008	280.666	89.0792	95.0687	92.3429	5.13124e-54	1.30819	up	2.6439e-17	1.58902	up	3.93821e-170	2.20387	up	2.26048e-05	0.431013	normal	[M]	Cell wall/membrane/envelope biogenesis	Molecular Function: ubiquitin-protein transferase activity (GO:0004842);; Biological Process: protein ubiquitination (GO:0016567);; Cellular Component: Cul3-RING ubiquitin ligase complex (GO:0031463);;	--	--	[R]	General function prediction only	Kelch motif;; Kelch motif;; Galactose oxidase, central domain;; Galactose oxidase, central domain;; Kelch motif;; F-box domain	F-box/kelch-repeat protein At1g15670 OS=Arabidopsis thaliana OX=3702 GN=At1g15670 PE=2 SV=1	S	Function unknown	PREDICTED: F-box/kelch-repeat protein At1g15670-like [Nicotiana sylvestris]
CSS0010385	CSS0010385	21.6941	29.8685	28.7578	22.215	24.0126	16.5869	36.7641	27.6066	39.2567	26.5664	22.0061	26.7612	204.648	199.929	207.094	158.884	151.192	131.424	118.412	123.263	113.165	81.6264	66.4535	64.663	2.12239e-214	3.41882	up	7.80001e-65	3.3616	up	2.22641e-76	2.11943	up	7.85191e-32	1.56317	up	--	--	Molecular Function: zinc ion binding (GO:0008270);;	K16280|0|vvi:100267987|K16280 E3 ubiquitin-protein ligase RGLG [EC:2.3.2.27] | (RefSeq) E3 ubiquitin-protein ligase RGLG2	--	[T]	Signal transduction mechanisms	Copine;; Zinc finger, C3HC4 type (RING finger)	E3 ubiquitin-protein ligase RGLG2 OS=Arabidopsis thaliana OX=3702 GN=RGLG2 PE=1 SV=1	S	Function unknown	PREDICTED: E3 ubiquitin-protein ligase RGLG2 [Vitis vinifera]
CSS0011502	CSS0011502	12.1316	11.8637	15.2097	4.78886	5.06932	5.65755	6.62533	5.63694	5.57021	6.83887	5.75324	5.45371	7.58311	8.76275	9.5915	27.4046	26.4455	24.148	23.879	24.9196	21.8403	17.1534	16.3178	14.2419	0.750465	-0.098449	normal	1.08485e-33	2.87071	up	1.41648e-33	2.31491	up	6.24089e-11	1.43694	up	--	--	Biological Process: carboxylic acid metabolic process (GO:0019752);;	K01850|2.33081e-127|nnu:104603298|K01850 chorismate mutase [EC:5.4.99.5] | (RefSeq) chorismate mutase 2	Phenylalanine, tyrosine and tryptophan biosynthesis (ko00400);; Biosynthesis of amino acids (ko01230)	[E]	Amino acid transport and metabolism	--	Chorismate mutase 2 OS=Arabidopsis thaliana OX=3702 GN=CM2 PE=1 SV=1	E	Amino acid transport and metabolism	PREDICTED: chorismate mutase 2 [Nelumbo nucifera]
CSS0011526	CSS0011526	0.713623	0.697862	0.511251	0.798143	0.400209	0.257161	0.649542	0.867222	0.530496	0.39455	1.00682	0.887813	1.82379	2.42129	1.34075	2.09195	3.47689	7.75664	2.06362	2.00247	2.11358	1.53789	0.945957	2.18223	0.00215146	1.88989	up	6.54286e-09	3.51096	up	0.00136406	1.80357	up	0.166039	0.841674	normal	[G]	Carbohydrate transport and metabolism	Molecular Function: transferase activity, transferring glycosyl groups (GO:0016757);;	K13495|0|vvi:100262460|K13495 cis-zeatin O-glucosyltransferase [EC:2.4.1.215] | (RefSeq) zeatin O-glucosyltransferase-like	Zeatin biosynthesis (ko00908)	[GC]	Carbohydrate transport and metabolism;; Energy production and conversion	UDP-glucoronosyl and UDP-glucosyl transferase	Zeatin O-glucosyltransferase OS=Phaseolus lunatus OX=3884 GN=ZOG1 PE=2 SV=1	S	Function unknown	PREDICTED: zeatin O-glucosyltransferase-like [Vitis vinifera]
CSS0012028	CSS0012028	185.685	130.779	251.663	157.234	125.933	149.411	138.482	140.779	149.069	91.1411	86.7301	113.64	378.676	486.909	430.896	496.421	309.76	140.937	371.844	329.184	360.542	145.153	194.394	253.828	6.8659e-08	1.6566	up	8.12204e-07	1.6562	up	4.87687e-98	1.66342	up	0.00010516	1.05591	up	--	--	Molecular Function: UDP-glycosyltransferase activity (GO:0008194);;	--	--	[G]	Carbohydrate transport and metabolism	Core-2/I-Branching enzyme	Beta-glucuronosyltransferase GlcAT14A OS=Arabidopsis thaliana OX=3702 GN=GLCAT14A PE=2 SV=1	S	Function unknown	Branching enzyme [Handroanthus impetiginosus]
CSS0012158	CSS0012158	3.13994	3.21017	2.30063	2.26141	3.06827	3.47168	4.54679	3.75796	2.91773	4.47157	2.01363	4.05857	29.8525	35.1663	33.9312	19.8736	20.1238	18.6598	9.33541	10.3461	11.0082	5.08686	4.72979	5.39815	2.17416e-69	3.97758	up	5.43428e-32	3.25826	up	1.42623e-11	1.7748	up	0.152064	0.558909	normal	[G]	Carbohydrate transport and metabolism	Molecular Function: glucose-6-phosphate dehydrogenase activity (GO:0004345);; Biological Process: glucose metabolic process (GO:0006006);; Biological Process: pentose-phosphate shunt (GO:0006098);; Molecular Function: NADP binding (GO:0050661);; Biological Process: oxidation-reduction process (GO:0055114);;	--	--	[G]	Carbohydrate transport and metabolism	Glucose-6-phosphate dehydrogenase, C-terminal domain;; Glucose-6-phosphate dehydrogenase, NAD binding domain	Glucose-6-phosphate 1-dehydrogenase, chloroplastic OS=Nicotiana tabacum OX=4097 PE=2 SV=1	G	Carbohydrate transport and metabolism	glucose-6-phosphate dehydrogenase [Trema orientalis]
CSS0013302	CSS0013302	170.699	159.531	175.359	103.759	113.926	109.551	119.905	129.505	112.333	132.569	117.078	122.138	274.816	302.661	305.793	296.012	320.612	387.32	258.444	266.328	247.905	137.227	143.194	129.096	2.27648e-53	1.30392	up	3.24389e-31	2.18479	up	2.3304e-76	1.4496	up	0.0317351	0.228532	normal	[K]	Transcription	Molecular Function: DNA binding (GO:0003677);; Biological Process: DNA-templated transcription, initiation (GO:0006352);;	K03120|9.74638e-123|nnu:104597694|K03120 transcription initiation factor TFIID TATA-box-binding protein | (RefSeq) TATA-box-binding protein-like	Basal transcription factors (ko03022)	[K]	Transcription	Transcription factor TFIID (or TATA-binding protein, TBP)	TATA-box-binding protein OS=Glycine max OX=3847 GN=TBP1 PE=2 SV=1	K	Transcription	TATA-box-binding protin [Camellia oleifera]
CSS0014325	CSS0014325	12.5598	10.0492	9.45813	9.17864	6.80356	8.22916	8.31414	7.94954	7.55957	6.83887	4.02727	6.59518	55.8654	66.8736	50.0202	47.9058	51.0998	55.4673	28.3993	22.5834	22.5449	13.2495	13.1252	12.4043	2.57139e-76	2.91695	up	1.96791e-48	3.22234	up	2.17117e-26	1.96481	up	1.16567e-06	1.17992	up	[G]	Carbohydrate transport and metabolism	Molecular Function: polygalacturonase activity (GO:0004650);; Cellular Component: extracellular region (GO:0005576);; Biological Process: carbohydrate metabolic process (GO:0005975);; Biological Process: cell wall organization (GO:0071555);;	--	--	--	--	Protein phosphatase inhibitor;; Glycosyl hydrolases family 28	Protein phosphatase 1 regulatory subunit INH3 OS=Arabidopsis thaliana OX=3702 GN=INH3 PE=1 SV=1	M	Cell wall/membrane/envelope biogenesis	polygalacturonase At1g48100-like isoform X1 [Olea europaea var. sylvestris]
CSS0014364	CSS0014364	5.70898	6.42033	5.87938	4.38979	3.33508	2.95736	4.93652	3.32435	4.24397	5.12915	4.31493	3.17076	6.14328	6.11087	7.32254	12.7609	12.6432	14.7083	16.6072	12.6823	14.9712	17.5083	21.757	18.3767	0.0381685	0.614397	normal	2.38994e-17	2.4524	up	2.61579e-19	2.14309	up	9.99712e-22	2.18772	up	[R]	General function prediction only	--	--	--	[R]	General function prediction only	WD domain, G-beta repeat	Protein JINGUBANG OS=Arabidopsis thaliana OX=3702 GN=JGB PE=1 SV=1	S	Function unknown	PREDICTED: uncharacterized protein LOC108984971 [Juglans regia]
CSS0015142	CSS0015142	7.5644	9.77007	9.33032	7.44933	10.5388	7.07194	4.80661	7.08231	7.29432	5.12915	5.89707	8.37081	17.9499	15.2195	14.1294	11.5058	12.9593	11.4886	10.2198	12.6823	13.8263	7.33454	4.72979	6.77641	1.36033e-10	1.31666	up	8.53724e-05	1.08426	up	5.6936e-08	1.27947	up	0.92794	0.0423268	normal	--	--	--	--	--	--	--	PB1 domain;; RWP-RK domain	Protein NLP6 OS=Arabidopsis thaliana OX=3702 GN=NLP6 PE=2 SV=2	S	Function unknown	protein NLP6-like isoform X2 [Hevea brasiliensis]
CSS0015274	CSS0015274	51.9517	52.3397	46.0125	26.7378	27.6144	30.345	48.196	54.4905	53.7127	38.9289	39.122	37.0345	259.841	249.969	237.725	281.995	244.12	137.205	267.484	269.888	284.981	68.4952	59.95	76.9524	2.53267e-210	2.81257	up	6.60397e-46	3.49143	up	3.74334e-234	2.74686	up	8.1541e-14	0.916113	normal	[P]	Inorganic ion transport and metabolism	Molecular Function: ATP binding (GO:0005524);; Cellular Component: integral component of membrane (GO:0016021);; Molecular Function: ATPase activity (GO:0016887);;	K01535|8.77891e-33|bna:106384822|K01535 H+-transporting ATPase [EC:7.1.2.1] | (RefSeq) ATPase 2, plasma membrane-type-like	Oxidative phosphorylation (ko00190)	[P]	Inorganic ion transport and metabolism	--	ATPase 3, plasma membrane-type OS=Arabidopsis thaliana OX=3702 GN=AHA3 PE=1 SV=2	P	Inorganic ion transport and metabolism	PREDICTED: ATPase 1, plasma membrane-type-like [Brassica oleracea var. oleracea]
CSS0016629	CSS0016629	8.84892	8.0952	9.33032	3.45862	2.53466	2.95736	4.15707	5.78148	4.77446	3.28792	3.59578	3.04393	7.39113	9.56985	9.5915	21.1287	19.8078	24.3676	21.0292	20.3584	17.7893	9.70052	8.7501	7.35068	0.0536175	0.506459	normal	8.32909e-34	3.39434	up	1.5986e-28	2.3405	up	1.9948e-06	1.37719	up	--	--	Cellular Component: integral component of membrane (GO:0016021);;	--	--	--	--	--	--	S	Function unknown	PREDICTED: uncharacterized protein LOC107842182 [Capsicum annuum]
CSS0016658	CSS0016658	125.312	105.517	115.543	78.085	65.5009	76.1198	53.0026	52.756	59.0177	49.9764	47.1766	53.7761	238.052	224.142	227.205	225.513	233.479	190.769	198.992	210.815	209.332	113.804	127.941	116.118	7.02645e-64	1.49253	up	1.27362e-34	2.12671	up	2.33852e-152	2.26035	up	3.06791e-38	1.32386	up	[F]	Nucleotide transport and metabolism	Molecular Function: adenylate kinase activity (GO:0004017);; Molecular Function: ATP binding (GO:0005524);; Cellular Component: cytoplasm (GO:0005737);; Biological Process: purine nucleotide metabolic process (GO:0006163);; Biological Process: nucleotide phosphorylation (GO:0046939);;	--	--	[F]	Nucleotide transport and metabolism	Adenylate kinase;; AAA domain;; Adenylate kinase, active site lid	Adenylate kinase 4 OS=Oryza sativa subsp. japonica OX=39947 GN=ADK-B PE=2 SV=1	F	Nucleotide transport and metabolism	hypothetical protein POPTR_0012s09720g [Populus trichocarpa]
CSS0016752	CSS0016752	4.85263	4.32675	6.77407	5.72002	4.2689	7.3291	3.37762	4.48065	3.3156	2.76185	4.02727	5.20005	10.2708	9.80045	9.17896	10.146	12.0111	11.635	6.87872	8.23237	8.71852	7.21624	6.50346	9.3032	1.60435e-07	1.35071	up	1.9237e-07	1.51938	up	4.45327e-07	1.42613	up	0.00232313	0.959352	normal	--	--	Molecular Function: DNA binding (GO:0003677);;	--	--	[K]	Transcription	Myb-like DNA-binding domain;; Myb-like DNA-binding domain	Transcription factor MYB36 OS=Arabidopsis thaliana OX=3702 GN=MYB36 PE=1 SV=1	K	Transcription	transcription factor RAX2-like [Quercus suber]
CSS0016941	CSS0016941	5.28081	4.46632	7.54095	4.12374	5.20272	3.60026	5.97579	4.33611	5.43758	1.5782	1.15065	1.6488	28.4127	29.8625	31.7654	29.2874	24.0222	30.5143	22.5033	22.4721	23.6016	14.0776	15.2536	15.9648	5.79681e-49	2.84841	up	1.83712e-35	3.23411	up	5.40614e-35	2.44686	up	5.98326e-28	3.1909	up	--	--	Cellular Component: integral component of membrane (GO:0016021);;	--	--	--	--	--	--	S	Function unknown	PREDICTED: uncharacterized protein LOC108979706 [Juglans regia]
CSS0017161	CSS0017161	160.708	164.416	171.525	132.625	136.872	150.054	134.065	135.431	126.258	141.249	115.928	130.762	1328.39	1335.17	1313	944.204	1160.54	1696	633.137	605.19	600.697	207.97	223.601	199.272	0	3.49832	up	2.64182e-56	3.72333	up	7.81267e-293	2.56966	up	2.18165e-16	0.786134	normal	--	--	--	--	--	[P]	Inorganic ion transport and metabolism	Heavy-metal-associated domain	Heavy metal-associated isoprenylated plant protein 6 OS=Arabidopsis thaliana OX=3702 GN=HIPP06 PE=1 SV=1	S	Function unknown	PREDICTED: heavy metal-associated isoprenylated plant protein 3-like [Nicotiana tabacum]
CSS0018194	CSS0018194	6.9935	6.69948	11.5031	2.12838	3.06827	3.60026	5.06643	4.04704	3.3156	4.20854	3.02045	3.55125	4.79944	5.18847	6.6006	19.9782	23.6007	26.636	15.0349	16.2422	15.4115	10.5286	12.2974	9.53291	0.795594	-0.106878	normal	7.76867e-34	3.51577	up	2.64938e-22	2.23062	up	4.33705e-09	1.57791	up	--	--	Biological Process: carboxylic acid metabolic process (GO:0019752);;	K01850|1.51604e-128|nnu:104603298|K01850 chorismate mutase [EC:5.4.99.5] | (RefSeq) chorismate mutase 2	Phenylalanine, tyrosine and tryptophan biosynthesis (ko00400);; Biosynthesis of amino acids (ko01230)	[E]	Amino acid transport and metabolism	--	Chorismate mutase 2 OS=Arabidopsis thaliana OX=3702 GN=CM2 PE=1 SV=1	E	Amino acid transport and metabolism	PREDICTED: chorismate mutase 2 [Nelumbo nucifera]
CSS0019053	CSS0019053	11.8461	12.422	11.8866	12.5042	10.272	12.0866	11.5618	12.4302	9.9468	10.1268	9.63668	9.89277	21.5975	22.5987	24.1334	23.0115	26.2347	33.8804	24.5669	23.3621	25.7152	16.4436	12.5339	13.2083	5.80282e-17	1.41154	up	2.71367e-13	1.81934	up	8.31049e-19	1.46721	up	0.010788	0.578909	normal	--	--	Biological Process: transcription elongation from RNA polymerase II promoter (GO:0006368);; Cellular Component: elongin complex (GO:0070449);;	--	--	--	--	TFIIS helical bundle-like domain	Probable mediator of RNA polymerase II transcription subunit 26b OS=Arabidopsis thaliana OX=3702 GN=MED26B PE=2 SV=1	S	Function unknown	PREDICTED: probable mediator of RNA polymerase II transcription subunit 26b isoform X1 [Juglans regia]
CSS0020108	CSS0020108	15.8424	16.33	15.721	8.24748	6.13654	7.71484	11.8217	8.81676	12.9972	12.7571	11.075	11.6684	55.0015	58.918	51.5672	37.0276	45.4103	61.1018	49.6251	53.8441	50.9901	27.8003	28.8517	27.9096	3.15729e-66	2.2808	up	1.44949e-34	3.23975	up	3.78245e-67	2.53333	up	1.33171e-15	1.31325	up	--	--	Molecular Function: transcription factor activity, sequence-specific DNA binding (GO:0003700);; Cellular Component: nucleus (GO:0005634);; Biological Process: regulation of transcription, DNA-templated (GO:0006355);; Molecular Function: sequence-specific DNA binding (GO:0043565);;	--	--	[K]	Transcription	Myb/SANT-like DNA-binding domain	Trihelix transcription factor GT-3a OS=Arabidopsis thaliana OX=3702 GN=GT-3A PE=1 SV=1	K	Transcription	PREDICTED: trihelix transcription factor GT-3b-like [Daucus carota subsp. sativus]
CSS0020451	CSS0020451	8.1353	8.0952	9.71376	6.65119	8.4044	7.3291	5.58606	5.78148	5.03971	3.9455	4.89025	6.21469	22.6533	19.255	20.1112	29.6012	32.3456	35.3439	51.0008	48.7267	53.7202	4.61366	5.32101	6.5467	1.33319e-20	1.74391	up	5.3844e-31	2.67299	up	2.13666e-96	3.5556	up	0.621444	0.205017	normal	[G]	Carbohydrate transport and metabolism	Molecular Function: transferase activity, transferring glycosyl groups (GO:0016757);;	K13495|0|vvi:100262460|K13495 cis-zeatin O-glucosyltransferase [EC:2.4.1.215] | (RefSeq) zeatin O-glucosyltransferase-like	Zeatin biosynthesis (ko00908)	[GC]	Carbohydrate transport and metabolism;; Energy production and conversion	UDP-glucoronosyl and UDP-glucosyl transferase	Zeatin O-glucosyltransferase OS=Phaseolus lunatus OX=3884 GN=ZOG1 PE=2 SV=1	S	Function unknown	zeatin O-glucosyltransferase-like [Quercus suber]
CSS0020597	CSS0020597	37.822	39.3594	40.3888	44.43	37.8865	40.6315	29.2294	23.2705	25.1986	20.1221	15.2461	19.7855	46.0746	50.0399	52.7017	72.3816	64.4806	43.9055	67.608	70.9764	73.9753	35.9629	36.1829	41.1179	4.13488e-12	0.838018	normal	8.54455e-07	1.1151	up	1.63426e-53	1.79871	up	3.42082e-13	1.10532	up	[I]	Lipid transport and metabolism	Biological Process: lipid metabolic process (GO:0006629);; Cellular Component: membrane (GO:0016020);; Molecular Function: lipase activity (GO:0016298);;	K18368|0|vvi:100255956|K18368 caffeoylshikimate esterase [EC:3.1.1.-] | (RefSeq) caffeoylshikimate esterase	Phenylpropanoid biosynthesis (ko00940)	[I]	Lipid transport and metabolism	Serine aminopeptidase, S33;; alpha/beta hydrolase fold;; Alpha/beta hydrolase family;; Phospholipase/Carboxylesterase;; Putative esterase	Caffeoylshikimate esterase OS=Arabidopsis thaliana OX=3702 GN=CSE PE=1 SV=1	I	Lipid transport and metabolism	PREDICTED: caffeoylshikimate esterase [Vitis vinifera]
CSS0021469	CSS0021469	8.56347	7.95563	7.79657	4.12374	5.60293	5.01465	5.06643	2.7462	4.11134	1.97275	2.58896	3.04393	5.75932	6.45676	5.67239	11.7149	15.9094	22.6845	17.983	15.7972	18.4058	5.56006	4.96627	6.08728	0.881726	0.056689	normal	2.84681e-13	2.3168	up	6.11937e-26	2.44172	up	0.00146644	1.11085	up	[G]	Carbohydrate transport and metabolism	Molecular Function: transferase activity, transferring glycosyl groups (GO:0016757);;	K13495|0|vvi:100262460|K13495 cis-zeatin O-glucosyltransferase [EC:2.4.1.215] | (RefSeq) zeatin O-glucosyltransferase-like	Zeatin biosynthesis (ko00908)	[GC]	Carbohydrate transport and metabolism;; Energy production and conversion	UDP-glucoronosyl and UDP-glucosyl transferase	Zeatin O-glucosyltransferase OS=Phaseolus lunatus OX=3884 GN=ZOG1 PE=2 SV=1	S	Function unknown	zeatin O-glucosyltransferase-like isoform X1 [Quercus suber]
CSS0021693	CSS0021693	1.71269	1.25615	1.91719	1.33024	1.20063	1.67155	1.81872	1.44537	2.25461	1.84123	1.15065	1.2683	7.87108	8.07096	7.21941	3.87012	4.21442	3.87832	6.28912	4.22743	6.9572	2.72088	3.31085	2.87136	3.16289e-15	2.67217	up	1.97864e-06	2.01323	up	8.15423e-08	1.95215	up	0.0320442	0.985084	normal	[I]	Lipid transport and metabolism	Biological Process: metabolic process (GO:0008152);; Molecular Function: carboxylic ester hydrolase activity (GO:0052689);;	--	--	[V]	Defense mechanisms	alpha/beta hydrolase fold;; Carboxylesterase family	Probable carboxylesterase 11 OS=Arabidopsis thaliana OX=3702 GN=CXE11 PE=2 SV=1	I	Lipid transport and metabolism	CXE carboxylesterase [Actinidia deliciosa]
CSS0022761	CSS0022761	3.99629	5.30375	3.0675	3.05955	3.33508	3.60026	1.16918	2.7462	2.65248	1.70972	1.8698	1.6488	8.543	8.99335	7.63195	11.192	10.3253	18.1476	6.78046	4.89492	6.78107	2.72088	2.36489	2.64165	8.38944e-08	1.50767	up	2.30428e-14	2.52585	up	2.9427e-07	1.80325	up	0.257138	0.566043	normal	--	--	Cellular Component: integral component of membrane (GO:0016021);; Biological Process: transmembrane transport (GO:0055085);;	--	--	[C]	Energy production and conversion	Mitochondrial carrier protein	Mitochondrial succinate-fumarate transporter 1 OS=Arabidopsis thaliana OX=3702 GN=SFC1 PE=2 SV=1	S	Function unknown	Mitochondrial tricarboxylate/dicarboxylate carrier protein [Handroanthus impetiginosus]
CSS0023503	CSS0023503	32.2557	32.66	21.7281	18.0912	20.8109	14.7868	23.1237	19.9461	17.639	26.5664	16.5406	16.8684	62.4887	60.3016	55.0738	47.6966	39.6155	45.1495	35.4746	42.2743	41.0387	32.2956	38.9025	32.7335	3.4897e-28	1.53787	up	3.2414e-18	1.86578	up	9.87206e-21	1.31582	up	2.19801e-06	0.861885	normal	--	--	Cellular Component: integral component of membrane (GO:0016021);; Molecular Function: sphingomyelin synthase activity (GO:0033188);;	K22697|0|spen:107031752|K22697 sphingomyelin synthase-related protein 1 | (RefSeq) phosphatidylinositol:ceramide inositolphosphotransferase 2	--	[S]	Function unknown	PAP2 superfamily C-terminal	Phosphatidylinositol:ceramide inositolphosphotransferase 1 OS=Arabidopsis thaliana OX=3702 GN=IPCS1 PE=2 SV=1	S	Function unknown	PREDICTED: phosphatidylinositol:ceramide inositolphosphotransferase 2-like [Nicotiana tomentosiformis]
CSS0025768	CSS0025768	2.28359	2.37273	1.78938	0.665119	0.266806	0.514323	2.46826	1.87898	1.85674	0.7891	0.575324	0.634152	7.6791	5.88027	7.42568	7.84483	7.05915	7.53711	6.87872	6.67489	7.2214	5.32346	4.96627	4.36447	5.56166e-11	2.16324	up	8.72504e-19	4.29463	up	3.41335e-10	2.03971	up	3.09258e-09	2.48021	up	--	--	Biological Process: transcription, DNA-templated (GO:0006351);;	--	--	--	--	No apical meristem (NAM) protein	NAC domain-containing protein 90 OS=Arabidopsis thaliana OX=3702 GN=NAC090 PE=1 SV=1	S	Function unknown	PREDICTED: NAC domain-containing protein 90-like [Juglans regia]
CSS0027684	CSS0027684	2.85449	3.90803	4.47344	1.99536	1.73424	2.18587	3.24771	3.17981	5.57021	1.84123	3.45194	2.40978	19.7737	19.1397	17.8423	13.4931	13.6969	17.7817	9.43368	10.4573	8.80658	3.90387	2.71963	5.97243	1.82956e-34	2.79768	up	2.51039e-26	3.43537	up	7.95874e-09	1.5766	up	0.098755	0.715713	normal	--	--	--	--	--	[T]	Signal transduction mechanisms	Protein phosphatase 2C;; Stage II sporulation protein E (SpoIIE)	Probable protein phosphatase 2C 23 OS=Arabidopsis thaliana OX=3702 GN=PLL4 PE=2 SV=1	T	Signal transduction mechanisms	PREDICTED: probable protein phosphatase 2C 23 [Vitis vinifera]
CSS0027905	CSS0027905	130.022	139.712	131.391	97.9055	107.39	95.0211	78.4647	74.5811	78.2482	76.6742	70.1895	74.8299	388.082	425.685	411.094	337.118	346.53	398.15	245.669	229.728	242.093	79.8519	68.1089	77.297	6.92034e-157	2.10929	up	4.72235e-43	2.41532	up	6.7143e-134	1.98576	up	0.430729	0.112141	normal	--	--	Molecular Function: nucleic acid binding (GO:0003676);; Molecular Function: zinc ion binding (GO:0008270);; Cellular Component: cytosolic large ribosomal subunit (GO:0022625);; Cellular Component: preribosome, large subunit precursor (GO:0030687);; Biological Process: ribosomal large subunit biogenesis (GO:0042273);;	K14816|0|egr:104438377|K14816 pre-60S factor REI1 | (RefSeq) cytoplasmic 60S subunit biogenesis factor REI1 homolog 1	--	[R]	General function prediction only	C2H2 type zinc-finger (2 copies);; Zinc-finger double-stranded RNA-binding	Cytoplasmic 60S subunit biogenesis factor REI1 homolog 1 OS=Arabidopsis thaliana OX=3702 GN=REIL1 PE=1 SV=1	S	Function unknown	PREDICTED: cytoplasmic 60S subunit biogenesis factor REI1 homolog 1 [Ziziphus jujuba]
CSS0029115	CSS0029115	16.1279	15.6321	15.0819	20.0866	21.7447	22.6302	14.2899	16.4772	12.5993	4.86612	4.02727	4.56589	47.8024	48.7716	46.2042	73.9506	75.4381	66.59	57.4865	55.1791	55.1292	22.0036	23.1759	24.3491	5.53489e-55	2.10181	up	1.05502e-36	2.30465	up	3.74059e-67	2.3012	up	4.78645e-30	2.36813	up	[I]	Lipid transport and metabolism	Molecular Function: hydrolase activity (GO:0016787);;	--	--	[V]	Defense mechanisms	alpha/beta hydrolase fold;; Carboxylesterase family;; Steryl acetyl hydrolase	Probable carboxylesterase 18 OS=Arabidopsis thaliana OX=3702 GN=CXE18 PE=1 SV=1	I	Lipid transport and metabolism	CXE carboxylesterase [Actinidia deliciosa]
CSS0033236	CSS0033236	0.570898	1.11658	0.383438	0.931167	1.33403	1.41439	2.07853	1.1563	1.45886	1.97275	1.15065	0.887813	3.45559	2.53659	2.88776	2.61494	3.26617	2.92703	2.94802	3.55994	3.25844	1.41959	0.472979	1.14854	3.60891e-06	2.46391	up	0.000201509	1.76103	up	0.00200736	1.33946	up	0.754373	-0.233127	normal	--	--	Molecular Function: nucleic acid binding (GO:0003676);; Biological Process: DNA integration (GO:0015074);; Molecular Function: transferase activity, transferring hexosyl groups (GO:0016758);;	--	--	[R]	General function prediction only	Reverse transcriptase (RNA-dependent DNA polymerase);; gag-polypeptide of LTR copia-type;; Retrotransposon gag protein;; gag-polypeptide of LTR copia-type	Retrovirus-related Pol polyprotein from transposon TNT 1-94 OS=Nicotiana tabacum OX=4097 PE=2 SV=1	L	Replication, recombination and repair	hypothetical protein VITISV_035279 [Vitis vinifera]
CSS0034807	CSS0034807	0.142725	0.139572	0	0.266048	2.13445	1.92871	0.77945	1.1563	1.32624	0.7891	0.143831	0.12683	8.92695	9.56985	6.6006	28.4506	25.9187	38.0514	3.53763	3.89369	3.52263	2.36598	3.66558	4.70903	1.30781e-17	5.95375	up	4.54839e-13	4.55858	up	6.05275e-06	2.00019	up	1.92625e-07	2.56368	up	[M]	Cell wall/membrane/envelope biogenesis	Molecular Function: protein kinase activity (GO:0004672);; Molecular Function: ATP binding (GO:0005524);; Biological Process: protein phosphorylation (GO:0006468);; Cellular Component: integral component of membrane (GO:0016021);;	--	--	--	--	Protein kinase domain;; Protein tyrosine kinase;; Aspartyl protease;; gag-polyprotein putative aspartyl protease	Probable leucine-rich repeat receptor-like protein kinase At1g68400 OS=Arabidopsis thaliana OX=3702 GN=At1g68400 PE=2 SV=1	T	Signal transduction mechanisms	hypothetical protein CRG98_048074 [Punica granatum]
CSS0035308	CSS0035308	7.99257	7.81606	8.43563	3.59164	3.86869	2.44303	8.70386	7.51593	11.5383	6.04977	4.31493	2.79027	82.9343	82.7849	79.4135	75.415	87.9759	118.252	120.181	114.141	109.29	25.6709	24.9496	21.4778	3.13963e-152	3.81938	up	2.08281e-79	5.32513	up	7.69824e-181	3.95943	up	4.86397e-28	2.44307	up	--	--	--	--	--	--	--	--	--	--	--	--
CSS0036465	CSS0036465	3.99629	3.62888	4.47344	3.72467	4.1355	3.47168	4.54679	4.76972	3.71347	2.76185	2.44513	3.04393	14.2063	15.796	13.9231	7.63563	12.0111	11.2691	5.99432	8.67736	8.36625	4.37707	4.84803	4.47932	4.53531e-23	2.32832	up	2.47646e-10	1.99401	up	4.76098e-05	1.15566	up	0.0481288	0.746655	normal	--	--	--	--	--	--	--	--	--	S	Function unknown	uncharacterized protein LOC111311479 [Durio zibethinus]
CSS0038690	CSS0038690	9.41982	9.35136	9.84157	11.44	15.6082	12.6009	14.4198	12.5747	12.7319	13.2832	13.8078	14.3318	33.1161	36.3193	37.5409	63.4908	69.5379	87.0061	52.3766	54.6229	57.2428	16.6802	15.7265	16.8836	4.51641e-50	2.38885	up	3.53883e-40	3.02428	up	1.08027e-70	2.39039	up	0.120461	0.332979	normal	[G]	Carbohydrate transport and metabolism	Molecular Function: transferase activity, transferring glycosyl groups (GO:0016757);;	K13495|0|vvi:100262460|K13495 cis-zeatin O-glucosyltransferase [EC:2.4.1.215] | (RefSeq) zeatin O-glucosyltransferase-like	Zeatin biosynthesis (ko00908)	[GC]	Carbohydrate transport and metabolism;; Energy production and conversion	UDP-glucoronosyl and UDP-glucosyl transferase	Zeatin O-glucosyltransferase OS=Phaseolus lunatus OX=3884 GN=ZOG1 PE=2 SV=1	S	Function unknown	PREDICTED: zeatin O-glucosyltransferase-like [Vitis vinifera]
CSS0039440	CSS0039440	33.2548	32.2412	32.5922	25.2745	21.4779	23.6588	28.7098	28.4738	29.7078	24.1991	24.7389	24.7319	50.0101	50.5011	43.6259	40.1655	40.6691	36.8074	51.3939	59.9628	59.1802	34.0701	36.6558	36.5237	1.15917e-17	1.05306	up	1.71177e-11	1.30792	up	1.68628e-29	1.32304	up	1.11691e-05	0.623807	normal	--	--	Cellular Component: endoplasmic reticulum (GO:0005783);; Cellular Component: trans-Golgi network (GO:0005802);; Cellular Component: cytosol (GO:0005829);; Cellular Component: chloroplast (GO:0009507);; Cellular Component: endosome membrane (GO:0010008);; Cellular Component: integral component of membrane (GO:0016021);; Biological Process: vesicle-mediated transport (GO:0016192);;	K20359|1.60707e-62|rcu:8263124|K20359 PRA1 family protein 1 | (RefSeq) PRA1 family protein B4	--	[U]	Intracellular trafficking, secretion, and vesicular transport	PRA1 family protein	PRA1 family protein B4 OS=Arabidopsis thaliana OX=3702 GN=PRA1B4 PE=1 SV=1	U	Intracellular trafficking, secretion, and vesicular transport	PREDICTED: PRA1 family protein B4 [Ricinus communis]
CSS0040231	CSS0040231	33.683	45.7798	37.5769	35.2513	30.8161	27.0019	35.8547	40.3258	33.2886	35.2465	32.0743	37.9223	57.8812	56.8426	60.643	56.4828	60.0554	81.9569	61.6137	65.7477	61.2938	51.5784	43.8688	46.7457	9.11973e-18	1.08221	up	7.03242e-13	1.66257	up	7.68214e-25	1.1391	up	0.000143106	0.516422	normal	--	--	--	--	--	--	--	Protein of unknown function (DUF1644)	--	S	Function unknown	Uncharacterized protein TCM_036810 isoform 2 [Theobroma cacao]
CSS0040940	CSS0040940	0.285449	0.279145	0.766876	0	0.133403	0.128581	0.129908	0.144537	0	0	0.143831	0.507322	6.23927	7.26386	6.39433	16.1081	18.5434	12.7326	4.61857	3.33745	3.43457	2.60258	2.95612	2.87136	6.2391e-17	4.12065	up	3.25381e-24	6.90598	up	7.67984e-11	4.64224	up	5.3285e-07	2.6099	up	--	--	--	--	--	--	--	--	--	S	Function unknown	uncharacterized protein LOC107648223 [Arachis ipaensis]
CSS0042538	CSS0042538	18.4115	17.8653	17.766	11.9721	9.87183	9.77213	10.1329	7.94954	11.0078	12.4941	12.6571	11.2879	40.6032	42.5455	38.4691	41.1069	41.4066	49.6132	57.683	57.2928	63.5835	20.9389	19.1556	17.1133	2.38165e-34	1.66468	up	1.23155e-32	2.62101	up	2.72713e-90	2.95182	up	0.000176725	0.72354	normal	[G]	Carbohydrate transport and metabolism	Molecular Function: transferase activity, transferring glycosyl groups (GO:0016757);;	K13495|0|vvi:100262460|K13495 cis-zeatin O-glucosyltransferase [EC:2.4.1.215] | (RefSeq) zeatin O-glucosyltransferase-like	Zeatin biosynthesis (ko00908)	[GC]	Carbohydrate transport and metabolism;; Energy production and conversion	UDP-glucoronosyl and UDP-glucosyl transferase	Zeatin O-glucosyltransferase OS=Phaseolus lunatus OX=3884 GN=ZOG1 PE=2 SV=1	S	Function unknown	zeatin O-glucosyltransferase-like [Quercus suber]
CSS0045033	CSS0045033	0.856347	1.25615	1.0225	0.931167	0.667016	0.385742	2.46826	1.87898	1.85674	1.18365	2.01363	0.507322	7.87108	8.07096	5.67239	6.69425	5.47874	9.43968	3.53763	5.33992	5.01975	4.37707	3.78383	4.13476	4.83478e-16	3.17363	up	4.29398e-16	3.84809	up	9.29241e-05	1.46183	up	0.000197054	1.5781	up	--	--	--	--	--	[L]	Replication, recombination and repair	--	Putative F-box protein At1g67623 OS=Arabidopsis thaliana OX=3702 GN=At1g67623 PE=4 SV=1	L	Replication, recombination and repair	putative F-box protein At1g67623 [Lactuca sativa]
CSS0045053	CSS0045053	151.288	156.182	146.09	86.1994	87.7792	88.0778	157.449	171.999	156.098	129.807	132.181	125.055	598.202	598.058	595.395	667.543	596.34	272.8	601.692	629.665	609.151	234.232	229.749	242.113	2.03169e-260	2.48135	up	4.42108e-30	3.06997	up	2.48169e-244	2.27662	up	1.17392e-33	0.953765	normal	--	--	Molecular Function: binding (GO:0005488);; Biological Process: ion transport (GO:0006811);; Molecular Function: hydrolase activity (GO:0016787);; Biological Process: single-organism process (GO:0044699);;	K01535|2.45622e-82|rcu:8278620|K01535 H+-transporting ATPase [EC:7.1.2.1] | (RefSeq) plasma membrane ATPase 4	Oxidative phosphorylation (ko00190)	[P]	Inorganic ion transport and metabolism	eIF-6 family	Plasma membrane ATPase 4 OS=Nicotiana plumbaginifolia OX=4092 GN=PMA4 PE=2 SV=1	P	Inorganic ion transport and metabolism	LOW QUALITY PROTEIN: plasma membrane ATPase 4-like [Carica papaya]
CSS0046791	CSS0046791	373.082	391.78	373.724	261.525	245.062	244.818	214.609	203.075	205.169	218.318	206.541	207.114	1098.49	1104.45	1094.46	816.071	766.181	636.483	499.494	489.492	506.819	222.757	211.421	225.689	2.43854e-204	2.03404	up	1.03331e-38	2.12528	up	4.43712e-126	1.61802	up	0.106554	0.152299	normal	[CP]	Energy production and conversion;; Inorganic ion transport and metabolism	Molecular Function: magnesium ion binding (GO:0000287);; Molecular Function: inorganic diphosphatase activity (GO:0004427);; Cellular Component: cytosol (GO:0005829);; Biological Process: phosphate-containing compound metabolic process (GO:0006796);;	K01507|1.08665e-143|vvi:100258490|K01507 inorganic pyrophosphatase [EC:3.6.1.1] | (RefSeq) soluble inorganic pyrophosphatase 4	Oxidative phosphorylation (ko00190)	[C]	Energy production and conversion	Inorganic pyrophosphatase	Soluble inorganic pyrophosphatase 4 OS=Arabidopsis thaliana OX=3702 GN=PPA4 PE=1 SV=1	C	Energy production and conversion	PREDICTED: soluble inorganic pyrophosphatase 4 [Vitis vinifera]
CSS0050150	CSS0050150	70.2205	69.3675	70.6804	51.7463	51.3602	52.3323	68.3318	72.9912	60.6092	54.3164	54.3681	55.9322	114.803	115.876	114.789	99.2632	123.904	122.423	121.753	110.914	119.153	69.4416	65.5075	65.0076	8.31075e-41	1.21561	up	3.30839e-20	1.72218	up	7.73134e-34	1.15686	up	0.0013646	0.367884	normal	--	--	--	K12185|3.01263e-109|gra:105767758|K12185 ESCRT-I complex subunit VPS37 | (RefSeq) vacuolar protein-sorting-associated protein 37 homolog 1	Endocytosis (ko04144)	[S]	Function unknown	Modifier of rudimentary (Mod(r)) protein	Vacuolar protein-sorting-associated protein 37 homolog 1 OS=Arabidopsis thaliana OX=3702 GN=VPS37-1 PE=1 SV=1	U	Intracellular trafficking, secretion, and vesicular transport	vacuolar protein-sorting-associated protein 37 homolog 1-like [Durio zibethinus]
CSS0001049	CSS0001049	6.56533	9.35136	7.02969	5.05491	5.86974	5.27181	2.72808	2.60167	3.3156	1.44668	1.29448	1.6488	23.3253	24.0976	28.7745	24.0575	34.6636	60.2237	28.301	35.1544	28.5333	13.0129	11.3515	10.9112	1.80558e-31	2.21746	up	1.06219e-24	3.39287	up	5.20207e-60	3.7081	up	1.68304e-20	2.83649	up	[M]	Cell wall/membrane/envelope biogenesis	Molecular Function: catalytic activity (GO:0003824);; Molecular Function: coenzyme binding (GO:0050662);;	--	--	[V]	Defense mechanisms	--	Tetraketide alpha-pyrone reductase 2 OS=Arabidopsis thaliana OX=3702 GN=TKPR2 PE=1 SV=1	M	Cell wall/membrane/envelope biogenesis	cinnamyl alcohol dehydrogenase [Camellia sinensis]
CSS0002201	CSS0002201	84.4929	64.3429	66.0791	81.2776	69.503	76.8913	85.3498	56.9476	74.1368	80.2252	92.4833	82.5666	105.972	128.098	94.7805	135.454	136.863	166.256	146.615	137.169	127.96	94.2844	88.8017	92.3429	4.31679e-18	1.11126	up	1.95532e-15	1.51825	up	7.42629e-26	1.27588	up	0.090529	0.199916	normal	--	--	Molecular Function: calcium-dependent cysteine-type endopeptidase activity (GO:0004198);; Molecular Function: calcium ion binding (GO:0005509);; Cellular Component: cytoplasm (GO:0005737);; Biological Process: proteolysis (GO:0006508);;	K13448|1.03971e-111|vvi:100251852|K13448 calcium-binding protein CML | (RefSeq) probable calcium-binding protein CML48	Plant-pathogen interaction (ko04626)	[T]	Signal transduction mechanisms	EF-hand domain;; EF hand;; EF hand;; EF-hand domain pair	Probable calcium-binding protein CML48 OS=Arabidopsis thaliana OX=3702 GN=CML48 PE=2 SV=2	S	Function unknown	probable calcium-binding protein CML48 [Durio zibethinus]
CSS0002730	CSS0002730	5.28081	6.00162	5.87938	3.3256	1.73424	2.44303	3.1178	3.46889	4.37659	1.97275	2.3013	1.52196	222.406	233.597	216.582	220.597	228.316	237.968	104.262	116.588	103.565	13.4861	12.2974	14.3568	0	5.76158	up	1.06197e-160	6.99135	up	2.28739e-177	5.19235	up	1.28786e-21	2.69254	up	[O]	Posttranslational modification, protein turnover, chaperones	--	K13993|1.72214e-66|gra:105764169|K13993 HSP20 family protein | (RefSeq) 17.3 kDa class I heat shock protein-like	Protein processing in endoplasmic reticulum (ko04141)	[O]	Posttranslational modification, protein turnover, chaperones	Hsp20/alpha crystallin family	18.2 kDa class I heat shock protein OS=Medicago sativa OX=3879 GN=HSP18.2 PE=2 SV=1	O	Posttranslational modification, protein turnover, chaperones	small heat shock protein 17.2 [Camellia sinensis]
CSS0004953	CSS0004953	75.0731	72.159	63.1394	30.4625	30.6827	33.0452	33.3865	38.1578	35.0127	35.7725	33.6565	32.4686	683.152	674.617	693.579	469.539	481.919	449.373	229.651	227.058	219.724	107.416	101.927	97.8559	0	3.78375	up	7.19629e-164	4.44676	up	2.89042e-246	3.01782	up	1.10297e-55	1.66748	up	[J]	Translation, ribosomal structure and biogenesis	Molecular Function: structural constituent of ribosome (GO:0003735);; Cellular Component: ribosome (GO:0005840);; Biological Process: translation (GO:0006412);;	K02866|4.50951e-153|nnu:104612975|K02866 large subunit ribosomal protein L10e | (RefSeq) 60S ribosomal protein L10	Ribosome (ko03010)	[J]	Translation, ribosomal structure and biogenesis	Ribosomal protein L16p/L10e	60S ribosomal protein L10 OS=Vitis riparia OX=96939 GN=RPL10 PE=2 SV=1	J	Translation, ribosomal structure and biogenesis	60S ribosomal protein L10 isoform X1 [Herrania umbratica]
CSS0005311	CSS0005311	7.5644	6.28076	5.75157	4.12374	4.2689	5.01465	4.93652	4.76972	7.42694	4.86612	4.31493	3.93174	20.6376	19.1397	17.3266	12.5517	14.8558	22.5382	15.8211	15.0185	13.5621	7.21624	9.69606	7.12097	8.53299e-24	2.03123	up	4.92945e-15	2.44147	up	3.41515e-14	1.70262	up	0.00215314	0.907772	normal	--	--	--	--	--	--	--	F-box-like	F-box protein At4g18380 OS=Arabidopsis thaliana OX=3702 GN=At4g18380 PE=2 SV=1	S	Function unknown	PREDICTED: F-box protein At1g30200 [Theobroma cacao]
CSS0006971	CSS0006971	1.99814	2.09359	1.15031	2.52745	2.13445	2.31445	1.29908	2.02352	2.91773	2.23578	2.3013	2.9171	6.91119	8.18625	6.6006	5.64828	7.16451	7.90299	3.43936	3.55994	5.46008	2.95748	4.02032	3.44563	3.98874e-13	2.4952	up	2.23333e-09	2.10605	up	0.00123931	1.30816	up	0.253919	0.51059	normal	[U]	Intracellular trafficking, secretion, and vesicular transport	Molecular Function: protein serine/threonine kinase activity (GO:0004674);; Molecular Function: ATP binding (GO:0005524);; Biological Process: protein phosphorylation (GO:0006468);;	K20714|1.49084e-123|sind:105170110|K20714 serine/threonine-protein kinase OXI1 [EC:2.7.11.1] | (RefSeq) serine/threonine-protein kinase OXI1	MAPK signaling pathway - plant (ko04016)	[R]	General function prediction only	Protein kinase domain;; Protein tyrosine kinase;; Phosphotransferase enzyme family	Serine/threonine-protein kinase OXI1 OS=Arabidopsis thaliana OX=3702 GN=OXI1 PE=1 SV=1	T	Signal transduction mechanisms	PREDICTED: serine/threonine-protein kinase OXI1-like [Nicotiana sylvestris]
CSS0006974	CSS0006974	6.85078	7.67649	9.20251	11.9721	12.8067	15.3011	14.8096	15.61	15.1191	11.442	11.7941	14.7123	16.1261	18.7938	20.4206	22.1747	24.9704	34.8317	25.8444	27.5896	24.5704	27.8003	26.3686	20.9035	3.26678e-17	1.70246	up	9.97816e-10	1.60013	up	2.1068e-13	1.12467	up	1.63855e-08	1.04481	up	[M]	Cell wall/membrane/envelope biogenesis	Molecular Function: nucleotide binding (GO:0000166);; Molecular Function: signal transducer, downstream of receptor, with serine/threonine kinase activity (GO:0004702);; Cellular Component: cytoplasm (GO:0005737);; Biological Process: protein phosphorylation (GO:0006468);; Cellular Component: membrane (GO:0016020);;	--	--	[T]	Signal transduction mechanisms	Protein kinase domain;; Protein tyrosine kinase	Mitogen-activated protein kinase kinase kinase 17 OS=Arabidopsis thaliana OX=3702 GN=MAPKKK17 PE=1 SV=1	T	Signal transduction mechanisms	isoform 1s of mitogen-activated protein kinase kinase kinase anp1 [Quercus suber]
CSS0008053	CSS0008053	11.7034	14.2364	11.6309	11.44	10.272	10.415	6.88515	9.82852	7.02907	7.891	6.4724	7.1025	18.9098	20.1774	22.0708	19.3506	23.6007	27.1482	15.9193	15.241	13.6502	14.3142	14.0711	12.8637	1.61758e-11	1.19794	up	3.83386e-12	1.69266	up	1.45527e-09	1.26384	up	8.5303e-06	0.993678	normal	--	--	Molecular Function: actin binding (GO:0003779);; Biological Process: actin filament organization (GO:0007015);; Biological Process: regulation of stomatal movement (GO:0010119);;	--	--	--	--	Fused Ig-PH domain of plant-specific actin-binding protein	Stomatal closure-related actin-binding protein 1 OS=Arabidopsis thaliana OX=3702 GN=SCAB1 PE=1 SV=1	S	Function unknown	PREDICTED: stomatal closure-related actin-binding protein 1-like isoform X2 [Juglans regia]
CSS0008271	CSS0008271	67.7942	69.0884	58.7938	34.8522	31.6165	35.874	49.625	68.366	42.0418	44.8472	40.2727	37.7955	211.463	209.499	185.229	148.947	126.327	95.3481	151.135	146.736	142.05	92.3916	93.0585	90.2755	2.46624e-110	2.13023	up	2.86727e-32	2.40703	up	2.45061e-18	1.79857	up	1.81567e-31	1.24521	up	[T]	Signal transduction mechanisms	Biological Process: activation of MAPK activity involved in osmosensory signaling pathway (GO:0000169);; Molecular Function: MAP kinase activity (GO:0004707);; Molecular Function: ATP binding (GO:0005524);; Cellular Component: intracellular (GO:0005622);; Biological Process: pollen development (GO:0009555);; Biological Process: camalexin biosynthetic process (GO:0010120);; Biological Process: pol…	K20536|0|vvi:100263976|K20536 mitogen-activated protein kinase 3 [EC:2.7.11.24] | (RefSeq) mitogen-activated protein kinase 3	MAPK signaling pathway - plant (ko04016);; Plant-pathogen interaction (ko04626)	[T]	Signal transduction mechanisms	Protein kinase domain;; Protein tyrosine kinase	Mitogen-activated protein kinase 3 OS=Arabidopsis thaliana OX=3702 GN=MPK3 PE=1 SV=2	T	Signal transduction mechanisms	PREDICTED: mitogen-activated protein kinase 3 [Vitis vinifera]
CSS0008529	CSS0008529	1.1418	0.697862	0.766876	0.931167	1.06722	0.900065	0.909359	0.433611	1.45886	0.920617	0.431493	1.14147	2.30373	1.26829	2.78463	1.46437	1.79113	3.14656	2.84976	2.44746	2.55391	0.946393	1.0642	1.14854	0.00342688	1.68839	up	0.00366309	1.65275	up	0.000801809	1.71102	up	0.680186	0.306543	normal	--	--	--	--	--	--	--	MULE transposase domain;; MuDR family transposase;; SWIM zinc finger;; Transposase, Mutator family	--	S	Function unknown	PREDICTED: uncharacterized protein LOC103412000 [Malus domestica]
CSS0008560	CSS0008560	10.8471	15.0738	13.8038	8.51353	8.5378	9.00065	10.9123	8.23861	7.42694	9.86375	7.76687	10.1464	60.3769	61.3393	54.7644	77.0885	75.6488	83.5668	34.3936	37.6019	35.2263	11.1201	15.2536	13.3231	1.34898e-77	2.63847	up	6.8479e-75	3.72876	up	3.51435e-46	2.3468	up	0.0159113	0.580856	normal	[O]	Posttranslational modification, protein turnover, chaperones	Molecular Function: ATP-dependent peptidase activity (GO:0004176);; Molecular Function: metalloendopeptidase activity (GO:0004222);; Molecular Function: ATP binding (GO:0005524);; Cellular Component: mitochondrial inner membrane (GO:0005743);; Biological Process: protein complex assembly (GO:0006461);; Biological Process: mitochondrial fusion (GO:0008053);; Molecular Function: zinc ion binding (G…	K08956|0|vvi:100250187|K08956 AFG3 family protein [EC:3.4.24.-] | (RefSeq) ATP-dependent zinc metalloprotease FTSH 10, mitochondrial	--	[O]	Posttranslational modification, protein turnover, chaperones	Peptidase family M41;; ATPase family associated with various cellular activities (AAA);; FtsH Extracellular	ATP-dependent zinc metalloprotease FTSH 10, mitochondrial OS=Arabidopsis thaliana OX=3702 GN=FTSH10 PE=1 SV=1	O	Posttranslational modification, protein turnover, chaperones	PREDICTED: ATP-dependent zinc metalloprotease FTSH 10, mitochondrial [Vitis vinifera]
CSS0008620	CSS0008620	33.1121	32.9391	33.7425	25.1415	28.8151	31.3737	40.4015	33.6771	36.7368	26.4349	31.499	21.5612	114.131	118.758	127.268	78.1345	82.0758	89.5672	62.6947	63.0777	60.9416	44.5988	45.6424	46.0566	3.65114e-112	2.3473	up	4.59014e-28	2.11457	up	4.66068e-23	1.10269	up	3.38527e-09	0.858927	normal	--	--	Molecular Function: 3'-5'-exoribonuclease activity (GO:0000175);; Biological Process: nuclear-transcribed mRNA catabolic process, deadenylation-dependent decay (GO:0000288);; Molecular Function: nucleic acid binding (GO:0003676);; Cellular Component: nucleus (GO:0005634);; Cellular Component: CCR4-NOT complex (GO:0030014);; Biological Process: RNA phosphodiester bond hydrolysis, exonucleolytic (G…	--	--	[A]	RNA processing and modification	CAF1 family ribonuclease	Probable CCR4-associated factor 1 homolog 11 OS=Arabidopsis thaliana OX=3702 GN=CAF1-11 PE=2 SV=1	K	Transcription	CCR4-NOT transcription complex family protein [Populus trichocarpa]
CSS0008992	CSS0008992	14.2725	15.6321	13.5481	20.3526	15.875	21.0872	12.0815	14.0201	11.273	15.3875	19.2734	17.7563	26.2049	24.7894	27.2275	26.5678	31.3974	45.9544	20.1448	19.3572	22.809	18.3364	15.6083	16.0796	2.10039e-17	1.34515	up	1.51997e-07	1.42902	up	3.03205e-10	1.09106	up	0.93491	0.0240609	normal	--	--	Molecular Function: protein serine/threonine kinase activity (GO:0004674);; Cellular Component: cytosol (GO:0005829);; Biological Process: regulation of transcription, DNA-templated (GO:0006355);; Biological Process: protein phosphorylation (GO:0006468);; Biological Process: intracellular signal transduction (GO:0035556);; Biological Process: root development (GO:0048364);;	--	--	--	--	bHLH-MYC and R2R3-MYB transcription factors N-terminal	Transcription factor LHW OS=Arabidopsis thaliana OX=3702 GN=LHW PE=1 SV=1	S	Function unknown	transcription factor BHLH007, partial [Vaccinium corymbosum]
CSS0009640	CSS0009640	0	0.977007	1.0225	0.798143	1.33403	0.771484	1.81872	2.16806	3.97872	2.49882	5.46558	4.31223	40.7952	44.5056	41.1506	44.0356	41.0906	54.5892	19.6535	19.6909	19.5506	17.9815	17.2637	11.026	6.64195e-66	6.24457	up	2.43354e-62	5.99533	up	3.24401e-37	3.18344	up	1.87045e-12	1.89364	up	[O]	Posttranslational modification, protein turnover, chaperones	--	K13993|3.60552e-63|jcu:105629888|K13993 HSP20 family protein | (RefSeq) 17.3 kDa class I heat shock protein	Protein processing in endoplasmic reticulum (ko04141)	[O]	Posttranslational modification, protein turnover, chaperones	Hsp20/alpha crystallin family	17.3 kDa class I heat shock protein OS=Glycine max OX=3847 GN=HSP17.3-B PE=3 SV=1	O	Posttranslational modification, protein turnover, chaperones	small heat shock protein 17.2 [Camellia sinensis]
CSS0009788	CSS0009788	48.3836	41.1739	39.6219	47.7556	50.0262	55.4183	35.465	42.0603	43.8985	21.3057	24.4513	18.6441	75.0632	78.4036	64.6653	74.4736	99.2495	121.984	75.7642	82.7687	84.1029	28.1552	32.6355	36.6385	4.25774e-26	1.25459	up	8.20788e-11	1.51917	up	7.19314e-36	1.35172	up	4.10244e-05	0.678084	normal	[R]	General function prediction only	--	K06995|8.59286e-53|nnu:104602102|K06995 uncharacterized protein | (RefSeq) uncharacterized LOC104602102	--	--	--	Protein of unknown function (DUF861)	--	S	Function unknown	unnamed protein product [Coffea canephora]
CSS0010031	CSS0010031	10.4189	14.6551	11.1197	8.3805	7.07036	6.04329	9.74313	16.1881	10.0794	10.2583	10.3558	10.2733	217.798	192.55	202.143	424.458	212.512	220.625	65.3479	75.6488	94.0543	54.8908	60.0683	52.1439	3.07239e-283	4.5677	up	2.94492e-95	5.78915	up	2.60577e-29	3.00874	up	3.12794e-63	2.48058	up	--	--	--	--	--	--	--	Protein of unknown function, DUF538	--	S	Function unknown	uncharacterized protein LOC111887883 [Lactuca sativa]
CSS0011315	CSS0011315	4.56719	7.25777	7.92438	4.38979	5.06932	5.78613	5.06643	6.35963	5.17234	4.47157	6.32856	5.96103	10.3668	11.9911	11.1385	11.192	11.0628	15.5133	11.3008	9.90109	12.4173	8.16264	11.7062	9.07349	4.45951e-07	1.24052	up	2.23195e-10	1.86631	up	9.34868e-09	1.36312	up	0.00261367	0.835298	normal	--	--	Cellular Component: Golgi apparatus (GO:0005794);; Molecular Function: transferase activity, transferring glycosyl groups (GO:0016757);;	K13648|0|vvi:100251205|K13648 alpha-1,4-galacturonosyltransferase [EC:2.4.1.43] | (RefSeq) probable galacturonosyltransferase 6	Amino sugar and nucleotide sugar metabolism (ko00520)	--	--	Glycosyl transferase family 8	Probable galacturonosyltransferase 6 OS=Arabidopsis thaliana OX=3702 GN=GAUT6 PE=2 SV=1	M	Cell wall/membrane/envelope biogenesis	probable galacturonosyltransferase 6 isoform X1 [Carica papaya]
CSS0011748	CSS0011748	5.28081	6.97862	6.00719	2.52745	1.60084	2.18587	1.5589	2.45713	3.71347	2.23578	1.8698	3.55125	19.3897	24.3282	21.9676	13.4931	11.9057	13.3912	5.60125	7.00864	7.66173	3.90387	4.13856	2.41194	6.36911e-31	2.32434	up	2.79133e-23	3.133	up	3.3596e-07	1.69945	up	0.323404	0.469671	normal	--	--	--	--	--	--	--	Rubber elongation factor protein (REF)	Stress-related protein OS=Vitis riparia OX=96939 GN=SRP PE=2 SV=1	S	Function unknown	Rubber elongation factor [Trema orientalis]
CSS0013786	CSS0013786	1.71269	1.67487	1.27813	1.59629	1.73424	1.41439	1.68881	1.44537	1.98936	1.44668	1.8698	2.15612	4.70345	5.76497	5.05359	3.45173	5.5841	3.58562	3.43936	2.89245	3.69876	1.41959	1.30069	1.60796	1.14e-08	2.17153	up	7.02503e-06	1.91479	up	0.00255002	1.27058	up	0.754875	-0.205154	normal	--	--	--	--	--	--	--	Ulp1 protease family, C-terminal catalytic domain	--	--	--	PREDICTED: uncharacterized protein LOC105349516 [Fragaria vesca subsp. vesca]
CSS0014227	CSS0014227	2.42632	4.74546	3.96219	0.931167	0.667016	2.57161	1.68881	1.44537	2.65248	1.18365	1.72597	2.66344	8.73497	7.72506	7.42568	4.18391	5.5841	4.90278	7.17353	4.67243	6.16461	4.02217	5.20276	5.05359	9.12211e-08	1.57241	up	4.31266e-07	2.29046	up	7.38089e-08	1.92745	up	0.000928438	1.28203	up	--	--	Biological Process: single-organism process (GO:0044699);;	--	--	[O]	Posttranslational modification, protein turnover, chaperones	Glutaredoxin	Uncharacterized protein At5g39865 OS=Arabidopsis thaliana OX=3702 GN=At5g39865 PE=2 SV=1	O	Posttranslational modification, protein turnover, chaperones	PREDICTED: uncharacterized protein At5g39865 [Theobroma cacao]
CSS0014252	CSS0014252	38.3929	42.5696	44.2232	20.7517	18.9432	18.7728	23.2536	25.294	28.6468	30.3804	23.3006	24.9856	58.6491	57.3038	60.0242	55.8552	51.6266	62.0531	54.1454	54.1779	58.0354	75.1199	75.5583	70.4057	5.65772e-18	0.989208	normal	2.99439e-26	2.10168	up	1.78376e-33	1.45893	up	1.08274e-36	1.56053	up	--	--	Molecular Function: DNA binding (GO:0003677);;	--	--	--	--	Protein of unknown function (DUF3755)	--	S	Function unknown	Protein of unknown function DUF3755 [Cynara cardunculus var. scolymus]
CSS0014863	CSS0014863	69.7923	69.5071	63.1394	25.9396	26.6806	25.9733	37.0239	46.5409	34.4822	25.7773	24.4513	29.6783	1022.95	1015.9	1049.91	650.493	684.737	826.155	455.863	507.181	481.28	243.578	224.192	217.19	0	4.42857	up	7.65689e-176	5.32344	up	0	3.96342	up	4.72959e-202	3.1585	up	--	--	Molecular Function: transcription factor activity, sequence-specific DNA binding (GO:0003700);; Cellular Component: nucleus (GO:0005634);; Biological Process: response to chitin (GO:0010200);; Molecular Function: sequence-specific DNA binding (GO:0043565);; Molecular Function: transcription regulatory region DNA binding (GO:0044212);; Molecular Function: metal ion binding (GO:0046872);;	--	--	[R]	General function prediction only	C2H2-type zinc finger;; C2H2-type zinc finger	Zinc finger protein ZAT12 OS=Arabidopsis thaliana OX=3702 GN=ZAT12 PE=2 SV=1	S	Function unknown	putative cold-inducible protein [Camellia sinensis]
CSS0017491	CSS0017491	141.583	155.484	141.233	50.9481	51.3602	57.0898	54.9513	48.8535	51.4581	48.9242	50.7723	49.0834	939.154	950.067	974.723	1027.46	1012.83	969.214	945.333	985.882	957.54	181.116	173.465	192.611	0	3.20637	up	1.26488e-200	4.79047	up	0	4.56449	up	7.3209e-101	1.95625	up	[M]	Cell wall/membrane/envelope biogenesis	Molecular Function: catalytic activity (GO:0003824);; Molecular Function: coenzyme binding (GO:0050662);;	--	--	[V]	Defense mechanisms	NAD dependent epimerase/dehydratase family;; 3-beta hydroxysteroid dehydrogenase/isomerase family;; Male sterility protein;; GDP-mannose 4,6 dehydratase;; NAD(P)H-binding;; NmrA-like family	Tetraketide alpha-pyrone reductase 1 OS=Arabidopsis thaliana OX=3702 GN=TKPR1 PE=1 SV=1	M	Cell wall/membrane/envelope biogenesis	cinnamyl alcohol dehydrogenase [Camellia sinensis]
CSS0018632	CSS0018632	4.85263	5.5829	5.75157	4.52281	3.06827	3.21452	1.81872	1.01176	1.85674	1.70972	1.15065	2.28295	20.7336	20.9845	20.8331	26.1494	21.8096	10.6105	14.2488	15.241	17.9654	2.48428	1.77367	2.5268	2.34002e-33	2.42706	up	1.18205e-17	2.92781	up	2.93948e-33	3.59309	up	0.471282	0.407048	normal	--	--	--	--	--	--	--	--	--	--	--	--
CSS0019197	CSS0019197	7.5644	5.5829	3.96219	6.78422	5.73633	7.84342	7.14496	6.21509	7.55957	5.78674	4.60259	7.73665	11.3267	9.10865	10.6228	10.7736	13.1701	21.221	11.7921	12.5711	11.4486	8.28094	8.51361	9.3032	2.02224e-07	1.35512	up	1.21208e-07	1.70999	up	4.31952e-07	1.1135	up	0.0490468	0.578662	normal	--	--	Biological Process: autophagy (GO:0006914);; Cellular Component: integral component of membrane (GO:0016021);;	--	--	[R]	General function prediction only	Autophagy protein Apg9	Autophagy-related protein 9 OS=Arabidopsis thaliana OX=3702 GN=ATG9 PE=2 SV=1	U	Intracellular trafficking, secretion, and vesicular transport	autophagy-related protein 9 [Manihot esculenta]
CSS0019741	CSS0019741	4.28174	5.72247	5.36813	4.92188	4.80251	4.75749	4.02716	5.20333	4.24397	3.9455	2.44513	3.17076	6.8152	6.11087	7.83821	7.53104	8.11275	4.90278	8.94234	10.3461	11.1844	13.841	18.8009	20.3292	0.00158658	0.921478	normal	0.00170503	1.04689	up	2.15267e-09	1.51406	up	7.0728e-22	2.41894	up	--	--	--	--	--	--	--	Fantastic Four meristem regulator	Protein FAF-like, chloroplastic OS=Arabidopsis thaliana OX=3702 GN=At5g22090 PE=2 SV=1	S	Function unknown	unnamed protein product [Coffea canephora]
CSS0022185	CSS0022185	21.266	22.0525	25.8182	14.7656	16.1418	12.8581	17.5376	15.61	14.7213	15.1244	14.5269	15.727	523.523	527.379	507.009	343.29	344.845	404.297	239.576	235.957	229.323	52.998	50.8452	50.0765	0	4.98039	up	2.70062e-154	5.181	up	0	4.2214	up	5.85833e-41	1.82345	up	[QV]	Secondary metabolites biosynthesis, transport and catabolism;; Defense mechanisms	Molecular Function: iron ion binding (GO:0005506);; Cellular Component: integral component of membrane (GO:0016021);; Molecular Function: oxidoreductase activity, acting on paired donors, with incorporation or reduction of molecular oxygen, NAD(P)H as one donor, and incorporation of one atom of oxygen (GO:0016709);; Molecular Function: heme binding (GO:0020037);; Biological Process: indole glucos…	K13260|0|fve:101304511|K13260 isoflavone/4'-methoxyisoflavone 2'-hydroxylase [EC:1.14.14.90 1.14.14.89] | (RefSeq) cytochrome P450 81E8-like	Isoflavonoid biosynthesis (ko00943)	[Q]	Secondary metabolites biosynthesis, transport and catabolism	Cytochrome P450	Cytochrome P450 81E8 OS=Medicago truncatula OX=3880 GN=CYP81E8 PE=2 SV=1	Q	Secondary metabolites biosynthesis, transport and catabolism	unnamed protein product [Coffea canephora]
CSS0022519	CSS0022519	0.713623	0.837435	0.511251	0.532095	0	0.257161	0.389725	0.144537	0.530496	0.526067	0.143831	0.380491	10.6547	7.49446	10.6228	7.84483	7.05915	8.85428	4.2255	5.45116	5.10782	4.02217	2.60138	2.98621	6.90595e-23	4.14155	up	6.59507e-19	5.06417	up	1.33584e-12	3.77994	up	6.34964e-07	2.45551	up	--	--	Molecular Function: transcription factor activity, sequence-specific DNA binding (GO:0003700);; Cellular Component: nucleus (GO:0005634);; Biological Process: response to chitin (GO:0010200);; Molecular Function: sequence-specific DNA binding (GO:0043565);; Molecular Function: transcription regulatory region DNA binding (GO:0044212);; Molecular Function: metal ion binding (GO:0046872);;	--	--	[R]	General function prediction only	C2H2-type zinc finger;; C2H2-type zinc finger	Zinc finger protein ZAT11 OS=Arabidopsis thaliana OX=3702 GN=ZAT11 PE=2 SV=1	S	Function unknown	putative cold-inducible protein [Camellia sinensis]
CSS0022577	CSS0022577	13.1307	15.2134	15.3375	24.0773	15.0746	12.6009	13.3806	14.0201	14.0581	17.4917	14.9584	17.6294	893.367	909.943	902.942	625.599	733.098	1269.31	347.67	345.76	331.48	68.8501	83.2442	68.9126	0	6.43531	up	2.71984e-94	6.13773	up	0	4.96816	up	4.93304e-59	2.19622	up	[QV]	Secondary metabolites biosynthesis, transport and catabolism;; Defense mechanisms	Molecular Function: iron ion binding (GO:0005506);; Cellular Component: integral component of membrane (GO:0016021);; Molecular Function: oxidoreductase activity, acting on paired donors, with incorporation or reduction of molecular oxygen, NAD(P)H as one donor, and incorporation of one atom of oxygen (GO:0016709);; Molecular Function: heme binding (GO:0020037);; Biological Process: indole glucos…	K13260|0|pxb:103961612|K13260 isoflavone/4'-methoxyisoflavone 2'-hydroxylase [EC:1.14.14.90 1.14.14.89] | (RefSeq) cytochrome P450 81E8-like	Isoflavonoid biosynthesis (ko00943)	[Q]	Secondary metabolites biosynthesis, transport and catabolism	Cytochrome P450	Cytochrome P450 81E8 OS=Medicago truncatula OX=3880 GN=CYP81E8 PE=2 SV=1	Q	Secondary metabolites biosynthesis, transport and catabolism	cytochrome P450 81E8-like [Olea europaea var. sylvestris]
CSS0024196	CSS0024196	0.713623	1.11658	0.894688	1.06419	0.400209	0.257161	0.909359	0.144537	1.59149	0.131517	0.143831	0	114.707	118.182	123.246	166.833	178.586	204.746	37.1451	36.0444	35.1383	9.10903	6.73994	8.26951	1.4683e-121	7.3514	up	1.812e-101	8.56389	up	9.42979e-64	5.5033	up	4.19729e-21	4.41618	up	[O]	Posttranslational modification, protein turnover, chaperones	--	K13993|9.13893e-75|gra:105764169|K13993 HSP20 family protein | (RefSeq) 17.3 kDa class I heat shock protein-like	Protein processing in endoplasmic reticulum (ko04141)	[O]	Posttranslational modification, protein turnover, chaperones	Hsp20/alpha crystallin family	18.2 kDa class I heat shock protein OS=Medicago sativa OX=3879 GN=HSP18.2 PE=2 SV=1	O	Posttranslational modification, protein turnover, chaperones	small heat shock protein 17.2 [Camellia sinensis]
CSS0024262	CSS0024262	26.5468	33.0787	31.6975	32.3248	28.6817	35.4883	16.8881	23.2705	19.761	15.519	15.1023	15.0928	115.474	111.494	105.61	159.093	179.85	219.967	101.903	108.912	107.44	56.1921	55.102	48.928	1.50844e-101	2.35837	up	1.4802e-50	3.09037	up	2.12761e-127	2.76006	up	7.34377e-42	1.87034	up	[P]	Inorganic ion transport and metabolism	Molecular Function: copper ion binding (GO:0005507);; Biological Process: sulfur compound metabolic process (GO:0006790);; Cellular Component: chloroplast stroma (GO:0009570);; Cellular Component: chloroplast envelope (GO:0009941);; Cellular Component: stromule (GO:0010319);; Molecular Function: sulfite reductase activity (GO:0016002);; Cellular Component: membrane (GO:0016020);; Molecular Functi…	K00392|0|nnu:104585910|K00392 sulfite reductase (ferredoxin) [EC:1.8.7.1] | (RefSeq) sulfite reductase [ferredoxin], chloroplastic-like	Sulfur metabolism (ko00920)	[P]	Inorganic ion transport and metabolism	Nitrite and sulphite reductase 4Fe-4S domain;; Nitrite/Sulfite reductase ferredoxin-like half domain	Sulfite reductase 1 [ferredoxin], chloroplastic OS=Nicotiana tabacum OX=4097 GN=SIR1 PE=1 SV=1	C	Energy production and conversion	hypothetical protein CUMW_102210 [Citrus unshiu]
CSS0024300	CSS0024300	5.99443	2.93102	4.85688	4.65583	3.33508	3.60026	3.37762	6.6487	3.58085	5.91825	4.74642	6.21469	11.0387	14.9889	14.8514	12.1333	9.79852	9.0738	35.9659	44.0543	44.7374	9.22733	5.5575	4.13476	1.44191e-15	2.03906	up	5.25481e-11	1.95773	up	3.19269e-70	3.5297	up	0.58026	0.233056	normal	[M]	Cell wall/membrane/envelope biogenesis	Molecular Function: catalytic activity (GO:0003824);; Molecular Function: coenzyme binding (GO:0050662);;	--	--	[V]	Defense mechanisms	Male sterility protein;; NAD dependent epimerase/dehydratase family	Cinnamoyl-CoA reductase 1 OS=Arabidopsis thaliana OX=3702 GN=CCR1 PE=1 SV=1	M	Cell wall/membrane/envelope biogenesis	phenylacetaldehyde reductase, partial [Camellia sinensis]
CSS0024322	CSS0024322	1.71269	1.95401	1.40594	0.665119	0.133403	0.771484	0.649542	1.01176	0.66312	0.7891	0.287662	0.887813	23.6132	19.3703	25.6805	16.3172	15.5933	17.2695	9.33541	12.4598	10.3037	7.45284	5.91223	5.62786	1.85224e-49	4.19111	up	7.68101e-33	5.29233	up	2.46919e-24	3.97219	up	1.64725e-12	2.83011	up	--	--	Molecular Function: transcription factor activity, sequence-specific DNA binding (GO:0003700);; Cellular Component: nucleus (GO:0005634);; Biological Process: response to chitin (GO:0010200);; Molecular Function: sequence-specific DNA binding (GO:0043565);; Molecular Function: transcription regulatory region DNA binding (GO:0044212);; Molecular Function: metal ion binding (GO:0046872);;	--	--	[R]	General function prediction only	C2H2-type zinc finger;; C2H2-type zinc finger	Zinc finger protein ZAT8 OS=Arabidopsis thaliana OX=3702 GN=ZAT8 PE=2 SV=1	S	Function unknown	putative cold-inducible protein [Camellia sinensis]
CSS0024763	CSS0024763	7.99257	5.5829	7.79657	10.2428	7.73738	7.84342	8.44405	11.852	9.15106	8.28555	11.5065	8.87813	12.5745	10.4922	10.8291	13.3885	14.5397	10.9764	15.1332	16.2422	15.8518	13.3678	11.588	11.83	1.01378e-06	1.15465	up	1.57813e-05	1.14872	up	1.30231e-07	1.03288	up	0.080876	0.438254	normal	[PR]	Inorganic ion transport and metabolism;; General function prediction only	Biological Process: cell death (GO:0008219);; Cellular Component: chloroplast thylakoid (GO:0009534);; Biological Process: defense response to bacterium, incompatible interaction (GO:0009816);; Biological Process: flower development (GO:0009908);; Cellular Component: chloroplast envelope (GO:0009941);; Biological Process: fruit development (GO:0010154);; Molecular Function: chlorophyllide a oxyge…	K13071|0|cit:102625487|K13071 pheophorbide a oxygenase [EC:1.14.15.17] | (RefSeq) pheophorbide a oxygenase, chloroplastic	Porphyrin and chlorophyll metabolism (ko00860)	--	--	Pheophorbide a oxygenase;; Rieske [2Fe-2S] domain	Pheophorbide a oxygenase, chloroplastic OS=Arabidopsis thaliana OX=3702 GN=PAO PE=1 SV=1	P	Inorganic ion transport and metabolism	hypothetical protein CUMW_189050 [Citrus unshiu]
CSS0025319	CSS0025319	244.915	258.07	254.092	185.967	181.161	200.714	89.5069	91.3474	82.6248	48.1351	50.3409	52.8883	849.308	854.714	886.75	804.357	813.593	701.171	935.605	957.291	922.401	408.25	400.376	377.641	5.10118e-226	2.27412	up	2.88815e-61	2.59285	up	0	3.76918	up	9.58839e-274	3.04175	up	[M]	Cell wall/membrane/envelope biogenesis	Molecular Function: catalytic activity (GO:0003824);; Molecular Function: coenzyme binding (GO:0050662);;	--	--	[V]	Defense mechanisms	NAD dependent epimerase/dehydratase family;; GDP-mannose 4,6 dehydratase;; NAD(P)H-binding;; NmrA-like family;; 3-beta hydroxysteroid dehydrogenase/isomerase family	Dihydroflavonol 4-reductase OS=Dianthus caryophyllus OX=3570 GN=A PE=2 SV=1	M	Cell wall/membrane/envelope biogenesis	PREDICTED: cinnamoyl-CoA reductase 1 isoform X2 [Vitis vinifera]
CSS0026515	CSS0026515	5.70898	8.0952	6.39063	2.66048	2.40126	4.37174	4.80661	7.08231	5.30496	3.81398	4.74642	4.43906	12.2866	12.4523	11.8605	8.78621	10.22	8.70793	10.3181	11.4586	11.1844	7.33454	7.80415	7.46553	2.83597e-09	1.34548	up	1.05598e-10	2.08419	up	6.51609e-08	1.28291	up	0.00453229	0.838788	normal	--	--	Biological Process: single-organism process (GO:0044699);;	--	--	[O]	Posttranslational modification, protein turnover, chaperones	Glutaredoxin	Uncharacterized protein At5g39865 OS=Arabidopsis thaliana OX=3702 GN=At5g39865 PE=2 SV=1	O	Posttranslational modification, protein turnover, chaperones	PREDICTED: uncharacterized protein At5g39865 [Theobroma cacao]
CSS0027326	CSS0027326	1.1418	1.39572	0.894688	1.46326	1.73424	1.80013	1.42899	1.01176	0.530496	1.5782	0.575324	0.507322	15.7422	19.0244	16.2952	41.1069	32.451	28.3191	9.33541	13.016	9.68724	5.91495	5.91223	8.26951	6.55582e-39	4.29315	up	4.45789e-54	4.81624	up	4.72224e-23	3.63606	up	2.20583e-11	2.59247	up	--	--	--	--	--	[R]	General function prediction only	zinc-binding in reverse transcriptase;; Reverse transcriptase-like	Putative ribonuclease H protein At1g65750 OS=Arabidopsis thaliana OX=3702 GN=At1g65750 PE=3 SV=1	S	Function unknown	PREDICTED: uncharacterized protein LOC108212308 [Daucus carota subsp. sativus]
CSS0027669	CSS0027669	30.1149	28.0541	22.2394	9.04562	10.272	10.1579	5.32624	12.2856	7.02907	7.23342	4.1711	5.58054	47.6104	47.388	43.007	41.8391	38.3512	33.7341	26.5322	26.6996	23.6016	8.16264	8.04064	9.64777	2.14355e-21	1.27977	up	2.48612e-32	2.50132	up	1.21389e-21	1.98623	up	0.0261857	0.654955	normal	[M]	Cell wall/membrane/envelope biogenesis	Molecular Function: UDP-glucuronate decarboxylase activity (GO:0048040);; Molecular Function: coenzyme binding (GO:0050662);;	K12449|0|bvg:104903606|K12449 UDP-apiose/xylose synthase | (RefSeq) UDP-D-apiose/UDP-D-xylose synthase 2	Amino sugar and nucleotide sugar metabolism (ko00520)	[GM]	Carbohydrate transport and metabolism;; Cell wall/membrane/envelope biogenesis	NAD dependent epimerase/dehydratase family;; GDP-mannose 4,6 dehydratase;; Polysaccharide biosynthesis protein;; 3-beta hydroxysteroid dehydrogenase/isomerase family;; Saccharopine dehydrogenase NADP binding domain;; Male sterility protein	UDP-D-apiose/UDP-D-xylose synthase 2 OS=Arabidopsis thaliana OX=3702 GN=AXS2 PE=2 SV=1	M	Cell wall/membrane/envelope biogenesis	PREDICTED: UDP-D-apiose/UDP-D-xylose synthase 2 [Beta vulgaris subsp. vulgaris]
CSS0027812	CSS0027812	18.126	17.7257	17.3825	14.4996	16.2752	15.1725	21.4349	17.489	19.6284	20.2536	17.6912	19.4051	66.0402	57.3038	62.8088	45.6046	43.9353	44.4177	30.856	32.5957	29.0617	22.3585	22.3482	21.1332	2.21063e-71	2.30116	up	1.97969e-27	2.10634	up	4.09593e-12	1.00617	up	0.141237	0.282947	normal	--	--	Molecular Function: transcription factor activity, sequence-specific DNA binding (GO:0003700);; Cellular Component: nucleus (GO:0005634);; Biological Process: regulation of transcription, DNA-templated (GO:0006355);; Molecular Function: sequence-specific DNA binding (GO:0043565);;	--	--	--	--	GRAS domain family	Scarecrow-like protein 14 OS=Arabidopsis thaliana OX=3702 GN=SCL14 PE=2 SV=2	K	Transcription	PREDICTED: scarecrow-like protein 14 [Nicotiana tomentosiformis]
CSS0028478	CSS0028478	9.56254	12.2824	9.33032	5.05491	8.80461	8.22916	8.57396	9.53944	8.62056	7.62797	7.76687	7.73665	14.9742	14.643	15.6764	16.0035	12.3272	14.4156	14.0523	18.356	16.9086	9.81882	10.0508	10.7963	2.28108e-07	1.03502	up	1.05063e-07	1.5075	up	4.19986e-10	1.2271	up	0.0660763	0.478454	normal	[G]	Carbohydrate transport and metabolism	Molecular Function: ATP binding (GO:0005524);; Biological Process: myo-inositol hexakisphosphate biosynthetic process (GO:0010264);; Biological Process: phosphorylation (GO:0016310);; Molecular Function: inositol 3-kinase activity (GO:0019140);;	K19517|0|vvi:100262214|K19517 1D-myo-inositol 3-kinase [EC:2.7.1.64] | (RefSeq) inositol 3-kinase	Inositol phosphate metabolism (ko00562)	[G]	Carbohydrate transport and metabolism	pfkB family carbohydrate kinase	Inositol 3-kinase OS=Arabidopsis thaliana OX=3702 GN=At5g58730 PE=2 SV=1	G	Carbohydrate transport and metabolism	PREDICTED: inositol 3-kinase [Vitis vinifera]
CSS0028546	CSS0028546	1.42725	1.95401	1.53375	0.532095	1.73424	1.28581	1.94863	2.89074	3.05035	2.23578	1.72597	1.2683	3.35961	3.68958	2.57836	2.40575	2.73937	3.29291	6.09258	4.67243	5.54815	6.62475	6.6217	7.12097	0.00143497	1.41564	up	0.000564111	1.75078	up	5.4475e-05	1.37202	up	3.80069e-08	1.86265	up	[O]	Posttranslational modification, protein turnover, chaperones	Molecular Function: protein serine/threonine kinase activity (GO:0004674);; Molecular Function: ATP binding (GO:0005524);; Biological Process: protein phosphorylation (GO:0006468);;	--	--	[R]	General function prediction only	Protein kinase domain;; Protein tyrosine kinase	Serine/threonine-protein kinase UCNL OS=Arabidopsis thaliana OX=3702 GN=UCNL PE=2 SV=1	T	Signal transduction mechanisms	PREDICTED: serine/threonine-protein kinase UCNL [Vitis vinifera]
CSS0028699	CSS0028699	44.9582	41.7322	48.6966	38.1778	22.6785	20.9587	20.2657	30.6419	30.9014	25.5142	20.7117	21.9417	265.697	268.532	277.019	238.692	267.721	367.416	108.389	113.362	92.6453	54.4176	58.2946	53.9815	1.66412e-242	3.07708	up	4.43917e-51	3.94582	up	4.04998e-67	2.28985	up	9.60375e-26	1.36098	up	--	--	Cellular Component: intracellular part (GO:0044424);;	K22762|4.36367e-115|vvi:100249956|K22762 desumoylating isopeptidase 1 [EC:3.4.-.-] | (RefSeq) desumoylating isopeptidase 1	--	[S]	Function unknown	PPPDE putative peptidase domain	--	S	Function unknown	hypothetical protein TorRG33x02_283670 [Trema orientalis]
CSS0028881	CSS0028881	0.999072	1.95401	1.78938	2.26141	1.46743	1.54297	0.909359	0.722685	1.06099	0.526067	0.719155	0.634152	6.91119	8.87805	9.07583	12.8655	21.0721	41.4175	11.2025	13.2385	11.1844	2.72088	2.95612	2.5268	2.68794e-16	2.80887	up	1.02501e-24	4.27291	up	6.22899e-27	3.91867	up	0.000269754	1.76655	up	--	--	Molecular Function: DNA binding (GO:0003677);;	K09419|8.77912e-134|vvi:100258060|K09419 heat shock transcription factor, other eukaryote | (RefSeq) heat stress transcription factor A-6b	--	[K]	Transcription	HSF-type DNA-binding	Heat stress transcription factor A-2b OS=Oryza sativa subsp. japonica OX=39947 GN=HSFA2B PE=2 SV=1	K	Transcription	unnamed protein product [Coffea canephora]
CSS0029871	CSS0029871	10.1334	14.5155	10.0972	8.77957	6.80356	8.10058	10.9123	5.0588	3.58085	9.07465	6.0409	8.87813	52.1219	49.1175	57.2396	33.6805	30.3438	29.4167	14.1505	13.7948	15.0593	8.28094	8.15888	10.222	2.1536e-68	2.68067	up	4.43697e-30	2.53067	up	0.0035955	1.40775	up	0.489433	0.227453	normal	--	--	Molecular Function: phosphatidylinositol phospholipase C activity (GO:0004435);; Molecular Function: signal transducer activity (GO:0004871);; Cellular Component: intracellular (GO:0005622);; Biological Process: lipid catabolic process (GO:0016042);; Biological Process: intracellular signal transduction (GO:0035556);;	--	--	[T]	Signal transduction mechanisms	Phosphatidylinositol-specific phospholipase C, X domain;; Phosphatidylinositol-specific phospholipase C, Y domain;; C2 domain;; Phosphoinositide-specific phospholipase C, efhand-like	Phosphoinositide phospholipase C 4 OS=Arabidopsis thaliana OX=3702 GN=PLC4 PE=2 SV=2	S	Function unknown	phosphoinositide phospholipase C 4-like [Durio zibethinus]
CSS0030098	CSS0030098	9.70527	8.79307	7.92438	3.85769	3.46848	4.50032	1.81872	1.58991	3.05035	2.10427	1.29448	1.77563	8.06305	7.60976	9.9009	5.64828	5.79482	4.82961	5.50298	6.11865	5.90041	7.33454	7.44941	6.08728	0.0912884	0.454135	normal	0.0033071	1.0112	up	5.15503e-07	1.73453	up	1.83894e-08	1.89971	up	[GI]	Carbohydrate transport and metabolism;; Lipid transport and metabolism	Cellular Component: cell wall (GO:0005618);; Molecular Function: pectinesterase activity (GO:0030599);; Biological Process: cell wall modification (GO:0042545);; Biological Process: negative regulation of catalytic activity (GO:0043086);; Molecular Function: aspartyl esterase activity (GO:0045330);; Biological Process: pectin catabolic process (GO:0045490);; Molecular Function: pectinesterase inh…	K01051|0|mdm:103449172|K01051 pectinesterase [EC:3.1.1.11] | (RefSeq) probable pectinesterase/pectinesterase inhibitor 7	Pentose and glucuronate interconversions (ko00040)	--	--	Pectinesterase;; Plant invertase/pectin methylesterase inhibitor	Probable pectinesterase/pectinesterase inhibitor 41 OS=Arabidopsis thaliana OX=3702 GN=PME41 PE=2 SV=2	G	Carbohydrate transport and metabolism	probable pectinesterase/pectinesterase inhibitor 7 [Hevea brasiliensis]
CSS0031102	CSS0031102	13.1307	18.1444	13.2925	13.9675	7.87078	11.5723	6.62533	8.81676	8.88581	6.04977	7.04772	7.86348	27.4528	26.7495	30.8372	22.5931	18.4381	10.391	17.6881	17.2435	18.758	15.7338	16.6725	17.2282	6.83117e-18	1.42828	up	0.000403401	1.16258	up	1.3482e-14	1.48821	up	9.60405e-10	1.28802	up	--	--	Molecular Function: actin binding (GO:0003779);;	--	--	--	--	Coiled-coil regions of plant-specific actin-binding protein;; Actin-binding domain of plant-specific actin-binding protein	Stomatal closure-related actin-binding protein 1 OS=Arabidopsis thaliana OX=3702 GN=SCAB1 PE=1 SV=1	S	Function unknown	unnamed protein product [Coffea canephora]
CSS0031448	CSS0031448	18.6969	13.399	18.0216	6.1191	5.46953	5.78613	7.6646	8.81676	8.09006	5.5237	8.48603	9.51228	123.633	127.406	126.958	163.486	203.556	260.945	183.171	180.778	178.598	12.3031	13.4799	14.5865	4.86495e-172	3.40353	up	7.66837e-114	5.68336	up	1.55398e-290	4.80067	up	0.000554968	0.834926	normal	--	--	--	K09286|3.76362e-79|pmum:103333995|K09286 EREBP-like factor | (RefSeq) ethylene-responsive transcription factor ERF071	--	--	--	AP2 domain	Ethylene-responsive transcription factor ERF071 OS=Arabidopsis thaliana OX=3702 GN=ERF071 PE=2 SV=1	K	Transcription	ethylene response factor 4 [Actinidia deliciosa]
CSS0032816	CSS0032816	8.1353	5.5829	8.18001	9.71074	8.13759	8.22916	9.48331	13.4419	9.28368	8.94314	11.075	10.1464	13.2464	10.3769	11.4479	14.0161	15.0665	11.3423	16.3124	18.356	17.7893	13.9593	11.4697	12.634	7.95951e-07	1.16869	up	3.91242e-06	1.18955	up	3.51773e-08	1.05579	up	0.0899703	0.413718	normal	[PR]	Inorganic ion transport and metabolism;; General function prediction only	Molecular Function: chlorophyllide a oxygenase [overall] activity (GO:0010277);; Molecular Function: metal ion binding (GO:0046872);; Molecular Function: 2 iron, 2 sulfur cluster binding (GO:0051537);; Biological Process: oxidation-reduction process (GO:0055114);;	K13071|0|egr:104434044|K13071 pheophorbide a oxygenase [EC:1.14.15.17] | (RefSeq) pheophorbide a oxygenase, chloroplastic	Porphyrin and chlorophyll metabolism (ko00860)	--	--	Pheophorbide a oxygenase;; Rieske [2Fe-2S] domain	Pheophorbide a oxygenase, chloroplastic OS=Arabidopsis thaliana OX=3702 GN=PAO PE=1 SV=1	P	Inorganic ion transport and metabolism	unnamed protein product [Coffea canephora]
CSS0034246	CSS0034246	28.6876	26.7979	23.0063	24.0773	28.0147	24.1732	30.2687	29.1965	29.7078	28.0131	26.4649	29.2978	54.5216	56.3814	59.096	53.1356	45.5157	67.9072	54.4402	52.7317	46.2346	35.1348	41.0309	35.3751	1.13772e-38	1.61429	up	1.18148e-13	1.69562	up	8.70373e-21	1.13281	up	0.00079678	0.495465	normal	[J]	Translation, ribosomal structure and biogenesis	Molecular Function: GTP binding (GO:0005525);; Molecular Function: hydrolase activity (GO:0016787);;	K14539|0|vvi:100258825|K14539 large subunit GTPase 1 [EC:3.6.1.-] | (RefSeq) GTPase LSG1-2	Ribosome biogenesis in eukaryotes (ko03008)	[R]	General function prediction only	50S ribosome-binding GTPase;; Ferrous iron transport protein B	GTPase LSG1-2 OS=Arabidopsis thaliana OX=3702 GN=LSG1-2 PE=1 SV=1	S	Function unknown	PREDICTED: GTPase LSG1-2 [Vitis vinifera]
CSS0034421	CSS0034421	0.999072	0.977007	1.40594	0.931167	0.400209	0.385742	0.909359	0.289074	1.32624	0.131517	0.143831	0	117.682	121.526	125.205	169.448	182.906	203.209	39.4053	37.1569	37.6922	8.87243	7.21292	7.46553	7.86347e-135	7.09945	up	4.08193e-103	8.58164	up	2.60752e-65	5.64385	up	7.97952e-21	4.39042	up	[O]	Posttranslational modification, protein turnover, chaperones	Cellular Component: cytoplasm (GO:0005737);;	K13993|4.58851e-74|gmx:100527912|K13993 HSP20 family protein | (RefSeq) HSP20-like chaperone protein	Protein processing in endoplasmic reticulum (ko04141)	[O]	Posttranslational modification, protein turnover, chaperones	Hsp20/alpha crystallin family	18.2 kDa class I heat shock protein OS=Medicago sativa OX=3879 GN=HSP18.2 PE=2 SV=1	O	Posttranslational modification, protein turnover, chaperones	small heat shock protein 17.2 [Camellia sinensis]
CSS0035247	CSS0035247	7.13623	7.39734	4.98469	1.59629	0.667016	2.82878	2.33835	1.73444	2.51986	1.5782	1.43831	2.66344	18.4298	23.9823	24.4429	45.9184	46.8854	58.9066	37.7347	30.037	34.6099	3.43067	3.78383	2.64165	6.36612e-28	2.26177	up	4.46268e-60	5.34475	up	1.66402e-67	4.23585	up	0.093116	0.764507	normal	--	--	--	K09286|1.82457e-65|jcu:105642565|K09286 EREBP-like factor | (RefSeq) ethylene-responsive transcription factor ERF073	--	--	--	AP2 domain	Ethylene-responsive transcription factor ERF071 OS=Arabidopsis thaliana OX=3702 GN=ERF071 PE=2 SV=1	K	Transcription	ethylene response factor 4 [Actinidia deliciosa]
CSS0035273	CSS0035273	6.9935	7.39734	9.58595	2.92652	3.33508	3.21452	3.24771	3.61343	3.8461	1.31517	0.575324	0.887813	33.2121	28.7095	34.6532	25.2081	26.6562	29.2703	40.2897	40.6056	38.1325	8.63583	9.45957	8.49922	1.35658e-44	2.48953	up	1.87564e-42	3.62538	up	8.57453e-80	3.78873	up	5.59962e-17	2.95505	up	--	--	Biological Process: ubiquitin-dependent protein catabolic process (GO:0006511);; Biological Process: protein ubiquitination (GO:0016567);;	--	--	[O]	Posttranslational modification, protein turnover, chaperones	Ring finger domain;; RING-H2 zinc finger domain;; Zinc finger, C3HC4 type (RING finger);; Zinc finger, C3HC4 type (RING finger);; Anaphase-promoting complex subunit 11 RING-H2 finger	E3 ubiquitin-protein ligase SIRP1 OS=Oryza sativa subsp. japonica OX=39947 GN=SIRP1 PE=1 SV=1	O	Posttranslational modification, protein turnover, chaperones	PREDICTED: RING-H2 finger protein ATL34-like [Vitis vinifera]
CSS0035280	CSS0035280	8.7062	9.21178	7.79657	5.72002	5.06932	5.52897	7.40478	3.9025	2.38723	5.78674	4.45876	6.08786	27.0688	26.0577	30.3215	20.0828	17.3845	18.3671	7.17353	7.78738	9.24691	6.26985	5.5575	5.74272	4.08266e-36	2.18887	up	5.20655e-21	2.32378	up	0.00041195	1.14518	up	0.647569	0.180094	normal	--	--	Molecular Function: phosphatidylinositol phospholipase C activity (GO:0004435);; Molecular Function: signal transducer activity (GO:0004871);; Cellular Component: intracellular (GO:0005622);; Biological Process: lipid catabolic process (GO:0016042);; Biological Process: intracellular signal transduction (GO:0035556);;	--	--	[T]	Signal transduction mechanisms	Phosphatidylinositol-specific phospholipase C, X domain;; Phosphatidylinositol-specific phospholipase C, Y domain;; C2 domain;; Phosphoinositide-specific phospholipase C, efhand-like	Phosphoinositide phospholipase C 4 OS=Arabidopsis thaliana OX=3702 GN=PLC4 PE=2 SV=2	S	Function unknown	phosphoinositide phospholipase C 4-like [Durio zibethinus]
CSS0035732	CSS0035732	3.42539	3.07059	4.85688	3.85769	3.60188	2.82878	3.50753	2.45713	3.3156	3.41943	3.59578	3.80491	26.1089	28.5942	24.1334	14.9575	12.5379	17.7086	6.19085	4.44993	4.66749	2.83918	1.41894	2.29709	9.17903e-51	3.25124	up	1.41254e-19	2.67525	up	0.00227476	1.04517	up	0.217728	-0.560833	normal	--	--	Molecular Function: phosphatidylinositol phospholipase C activity (GO:0004435);; Molecular Function: signal transducer activity (GO:0004871);; Cellular Component: intracellular (GO:0005622);; Biological Process: lipid catabolic process (GO:0016042);; Biological Process: intracellular signal transduction (GO:0035556);;	K05857|0|vvi:100853282|K05857 phosphatidylinositol phospholipase C, delta [EC:3.1.4.11] | (RefSeq) phosphoinositide phospholipase C 2	Inositol phosphate metabolism (ko00562);; Phosphatidylinositol signaling system (ko04070)	[T]	Signal transduction mechanisms	Phosphatidylinositol-specific phospholipase C, X domain;; Phosphatidylinositol-specific phospholipase C, Y domain;; C2 domain;; Phosphoinositide-specific phospholipase C, efhand-like	Phosphoinositide phospholipase C 2 OS=Arabidopsis thaliana OX=3702 GN=PLC2 PE=1 SV=1	S	Function unknown	PREDICTED: phosphoinositide phospholipase C 2-like isoform X1 [Populus euphratica]
CSS0036163	CSS0036163	4.56719	6.97862	6.39063	6.25212	6.53675	3.72884	9.35341	8.9613	7.29432	8.28555	6.32856	10.0196	10.6547	11.8758	9.79777	11.4012	10.6414	11.635	20.4396	23.1396	25.2749	25.7892	23.4124	35.0306	5.63656e-08	1.33023	up	6.46227e-08	1.58501	up	2.84411e-22	1.76895	up	9.2335e-19	1.79615	up	[R]	General function prediction only	Molecular Function: protein serine/threonine kinase activity (GO:0004674);; Molecular Function: ATP binding (GO:0005524);; Biological Process: protein phosphorylation (GO:0006468);;	K08790|0|cit:102607156|K08790 serine/threonine kinase 38 [EC:2.7.11.1] | (RefSeq) serine/threonine-protein kinase 38	--	[R]	General function prediction only	Protein kinase domain;; Protein tyrosine kinase;; Protein kinase C terminal domain	Probable serine/threonine protein kinase IRE OS=Arabidopsis thaliana OX=3702 GN=IRE PE=2 SV=1	T	Signal transduction mechanisms	PREDICTED: serine/threonine-protein kinase tricorner-like [Nicotiana tabacum]
CSS0036446	CSS0036446	21.1232	24.2856	24.0288	15.2977	12.4065	11.958	12.0815	15.0319	19.8936	4.07702	7.33538	4.81956	966.99	985.233	955.231	1128.92	1219.55	1283.72	424.614	435.871	417.96	78.0774	75.3218	84.9922	0	5.87559	up	4.40594e-297	7.04187	up	0	5.10348	up	1.7094e-117	3.8823	up	[O]	Posttranslational modification, protein turnover, chaperones	Cellular Component: cytoplasm (GO:0005737);;	K13993|1.28323e-74|gmx:100527912|K13993 HSP20 family protein | (RefSeq) HSP20-like chaperone protein	Protein processing in endoplasmic reticulum (ko04141)	[O]	Posttranslational modification, protein turnover, chaperones	Hsp20/alpha crystallin family	18.2 kDa class I heat shock protein OS=Medicago sativa OX=3879 GN=HSP18.2 PE=2 SV=1	O	Posttranslational modification, protein turnover, chaperones	small heat shock protein 17.2 [Camellia sinensis]
CSS0036495	CSS0036495	43.1028	36.1493	38.4716	25.1415	21.3445	20.9587	20.1358	15.61	18.3021	11.8365	9.49285	12.683	37.9155	39.3171	34.7563	53.6586	50.6784	57.2235	51.9835	50.3954	49.9333	26.9722	31.0983	28.1393	0.00194208	0.427995	normal	1.18845e-20	1.82789	up	1.02769e-44	1.83848	up	3.77925e-16	1.39518	up	--	--	Biological Process: ubiquitin-dependent protein catabolic process (GO:0006511);;	K14016|5.60216e-161|mdm:103420698|K14016 ubiquitin fusion degradation protein 1 | (RefSeq) ubiquitin recognition factor in ER-associated degradation protein 1	Protein processing in endoplasmic reticulum (ko04141)	[O]	Posttranslational modification, protein turnover, chaperones	Ubiquitin fusion degradation protein UFD1	--	O	Posttranslational modification, protein turnover, chaperones	PREDICTED: ubiquitin fusion degradation protein 1 homolog isoform X2 [Juglans regia]
CSS0037461	CSS0037461	0.428174	0.697862	0.127813	0.266048	0.266806	0.514323	0.649542	0.289074	0.66312	1.05213	0.431493	0.380491	2.49571	1.72949	1.95955	2.19655	1.89649	2.26845	1.86708	2.00247	2.11358	1.18299	0.472979	1.03369	6.09949e-05	2.58187	up	5.71064e-06	2.90638	up	0.000583993	2.039	up	0.585924	0.414622	normal	--	--	Molecular Function: nucleic acid binding (GO:0003676);; Biological Process: DNA integration (GO:0015074);; Molecular Function: transferase activity, transferring hexosyl groups (GO:0016758);;	--	--	[R]	General function prediction only	Reverse transcriptase (RNA-dependent DNA polymerase);; gag-polypeptide of LTR copia-type;; Retrotransposon gag protein;; gag-polypeptide of LTR copia-type	Retrovirus-related Pol polyprotein from transposon TNT 1-94 OS=Nicotiana tabacum OX=4097 PE=2 SV=1	L	Replication, recombination and repair	hypothetical protein VITISV_035279 [Vitis vinifera]
CSS0037535	CSS0037535	15.4143	20.0984	16.36	12.2382	12.2731	9.64355	9.48331	4.62519	5.57021	4.07702	7.19155	4.31223	73.6234	83.1308	75.5975	126.772	223.575	472.057	90.8974	92.6698	88.33	16.5619	19.7469	14.7014	2.00283e-94	2.65486	up	3.63574e-18	4.8378	up	2.42007e-52	4.05668	up	3.56299e-13	1.72986	up	--	--	Molecular Function: transcription factor activity, sequence-specific DNA binding (GO:0003700);; Cellular Component: nucleus (GO:0005634);; Biological Process: regulation of transcription, DNA-templated (GO:0006355);; Molecular Function: sequence-specific DNA binding (GO:0043565);;	K09419|5.43674e-95|cit:102620280|K09419 heat shock transcription factor, other eukaryote | (RefSeq) heat stress transcription factor A-7a	--	[K]	Transcription	HSF-type DNA-binding	Heat stress transcription factor A-2b OS=Oryza sativa subsp. japonica OX=39947 GN=HSFA2B PE=2 SV=1	K	Transcription	unnamed protein product [Coffea canephora]
CSS0037609	CSS0037609	1.85542	1.5353	1.15031	1.86233	1.86764	1.41439	1.5589	1.58991	1.85674	1.31517	2.01363	1.90246	4.31949	4.61197	4.43478	2.92874	5.0573	3.51244	3.04629	3.2262	3.96296	1.53789	1.53718	1.83767	5.42214e-07	1.99978	up	0.000113602	1.67657	up	0.00148165	1.33254	up	0.997578	0.00229131	normal	--	--	--	--	--	--	--	Ulp1 protease family, C-terminal catalytic domain	--	--	--	PREDICTED: uncharacterized protein LOC105349516 [Fragaria vesca subsp. vesca]
CSS0038410	CSS0038410	2.56904	1.81444	3.45094	3.05955	2.13445	3.21452	2.85799	3.17981	2.25461	3.28792	2.3013	2.79027	4.89543	4.03548	4.12538	4.4977	3.58225	4.5369	6.28912	5.11742	4.93169	1.65619	2.1284	3.21592	0.00162758	1.19968	up	0.00370031	1.13852	up	0.000101114	1.30239	up	0.802649	-0.148514	normal	--	--	--	--	--	--	--	Retrotransposon gag protein	--	L	Replication, recombination and repair	Retrotransposon gag protein [Corchorus capsularis]
CSS0038620	CSS0038620	14.9861	16.33	15.8488	18.4903	21.0777	19.8014	13.6404	15.1764	12.0688	13.4147	17.2597	19.0246	28.1247	23.867	26.5055	24.5805	29.5009	43.8323	23.6825	21.2484	24.8346	21.0572	18.4462	16.0796	6.8735e-15	1.23183	up	1.86905e-06	1.29547	up	1.11319e-11	1.12457	up	0.302367	0.244816	normal	--	--	Molecular Function: protein serine/threonine kinase activity (GO:0004674);; Cellular Component: cytosol (GO:0005829);; Biological Process: regulation of transcription, DNA-templated (GO:0006355);; Biological Process: protein phosphorylation (GO:0006468);; Biological Process: intracellular signal transduction (GO:0035556);; Biological Process: root development (GO:0048364);;	--	--	--	--	bHLH-MYC and R2R3-MYB transcription factors N-terminal	Transcription factor LHW OS=Arabidopsis thaliana OX=3702 GN=LHW PE=1 SV=1	S	Function unknown	transcription factor BHLH007, partial [Vaccinium corymbosum]
CSS0039471	CSS0039471	2.14087	0.977007	1.0225	0.665119	0.133403	0.257161	1.68881	0.578148	0.66312	0.657584	0	0.507322	1.34384	1.03769	0.721941	2.71954	2.63401	2.78068	3.53763	2.78121	3.96296	2.36598	2.24665	2.41194	0.919524	0.0901208	normal	1.30479e-07	3.24294	up	1.95934e-05	2.03173	up	0.000221289	1.94656	up	[G]	Carbohydrate transport and metabolism	Cellular Component: integral component of membrane (GO:0016021);;	--	--	--	--	Glycosyl transferase family 2	--	S	Function unknown	uncharacterized protein LOC105170283 [Sesamum indicum]
CSS0040039	CSS0040039	8.27802	8.79307	12.0144	4.12374	3.73529	4.50032	4.28698	4.19157	5.03971	1.84123	0.431493	1.01464	39.9313	32.8603	41.7694	30.4379	32.451	32.1974	49.5268	45.278	44.7374	10.5286	10.0508	9.87747	7.39074e-46	2.45801	up	4.24776e-46	3.47828	up	2.90055e-89	3.68735	up	2.62082e-18	2.94517	up	--	--	Biological Process: ubiquitin-dependent protein catabolic process (GO:0006511);; Biological Process: protein ubiquitination (GO:0016567);;	--	--	[O]	Posttranslational modification, protein turnover, chaperones	Ring finger domain;; RING-H2 zinc finger domain;; Zinc finger, C3HC4 type (RING finger);; Zinc finger, C3HC4 type (RING finger);; Anaphase-promoting complex subunit 11 RING-H2 finger	E3 ubiquitin-protein ligase SIRP1 OS=Oryza sativa subsp. japonica OX=39947 GN=SIRP1 PE=1 SV=1	O	Posttranslational modification, protein turnover, chaperones	PREDICTED: RING-H2 finger protein ATL34-like [Vitis vinifera]
CSS0041498	CSS0041498	6.4226	5.72247	6.13501	6.1191	5.86974	3.72884	7.7945	8.9613	5.57021	6.83887	8.48603	5.20005	9.11893	11.5299	12.4793	13.5977	14.6451	14.562	10.8094	13.7948	14.6189	13.6044	9.81431	12.634	2.9654e-08	1.34139	up	3.9089e-13	1.99781	up	3.91622e-07	1.15869	up	0.000672612	0.868806	normal	[T]	Signal transduction mechanisms	Molecular Function: protein kinase activity (GO:0004672);;	--	--	[T]	Signal transduction mechanisms	Protein tyrosine kinase;; Protein kinase domain	Receptor-like cytosolic serine/threonine-protein kinase RBK2 OS=Arabidopsis thaliana OX=3702 GN=RBK2 PE=1 SV=1	T	Signal transduction mechanisms	Serine/threonine protein kinase [Handroanthus impetiginosus]
CSS0042258	CSS0042258	64.3688	52.3397	57.1322	78.6171	79.3749	75.0911	68.8515	72.7021	82.0943	94.9551	60.2652	62.4006	124.497	120.142	129.743	106.48	122.218	148.547	142.193	144.511	137.118	81.5081	88.0923	74.7702	3.78281e-56	1.6058	up	5.92964e-10	1.26942	up	2.16732e-44	1.27495	up	0.419177	0.247823	normal	[J]	Translation, ribosomal structure and biogenesis	Molecular Function: nucleotide binding (GO:0000166);; Molecular Function: nucleic acid binding (GO:0003676);;	--	--	[K]	Transcription	RNA recognition motif. (a.k.a. RRM, RBD, or RNP domain)	Serine/arginine-rich splicing factor SR45a OS=Arabidopsis thaliana OX=3702 GN=SR45A PE=1 SV=1	S	Function unknown	serine/arginine rich-like protein SR45a, partial [Trifolium pratense]
CSS0042488	CSS0042488	148.291	152.692	134.075	214.301	205.841	204.958	206.424	209.001	195.753	176.101	171.159	171.728	225.765	227.947	223.389	227.814	300.277	443.592	361.919	352.546	367.058	253.278	282.605	262.098	3.36011e-44	1.13939	up	3.65294e-06	1.2108	up	1.80954e-65	1.17883	up	3.87063e-18	0.707954	normal	--	--	Cellular Component: cilium (GO:0005929);; Molecular Function: ligase activity (GO:0016874);; Cellular Component: intraciliary transport particle A (GO:0030991);; Biological Process: intraciliary retrograde transport (GO:0035721);; Biological Process: cilium assembly (GO:0060271);; Biological Process: protein localization to cilium (GO:0061512);;	--	--	--	--	--	--	S	Function unknown	uncharacterized protein LOC105631161 [Jatropha curcas]
CSS0043612	CSS0043612	12.1316	9.49093	13.0369	9.31167	8.4044	9.12923	8.44405	9.25037	7.82482	7.36494	7.91071	5.8342	13.1505	14.4124	13.82	13.4931	12.6432	10.9032	17.6881	18.4672	20.2551	14.1959	14.7806	14.2419	0.000358289	0.747307	normal	6.0469e-05	1.02528	up	1.36763e-15	1.49056	up	8.78831e-07	1.0879	up	--	--	Cellular Component: proteasome complex (GO:0000502);; Cellular Component: cytosol (GO:0005829);; Biological Process: protein deneddylation (GO:0010388);;	K12176|0|sind:105170942|K12176 COP9 signalosome complex subunit 2 | (RefSeq) COP9 signalosome complex subunit 2	--	[OT]	Posttranslational modification, protein turnover, chaperones;; Signal transduction mechanisms	PCI domain	COP9 signalosome complex subunit 2 OS=Arabidopsis thaliana OX=3702 GN=CSN2 PE=1 SV=1	O	Posttranslational modification, protein turnover, chaperones	COP9 signalosome complex subunit 2 [Sesamum indicum]
CSS0043882	CSS0043882	55.0917	53.0375	52.2754	64.2505	63.2331	57.9899	75.6067	78.3391	75.8609	43.4005	41.711	40.7126	119.89	110.918	133.147	106.376	109.153	115.618	118.314	128.047	127.784	76.1846	80.1699	84.1882	3.75929e-59	1.6813	up	7.08175e-16	1.40874	up	5.17472e-35	1.05749	up	2.96637e-21	1.01656	up	--	--	Molecular Function: protein serine/threonine phosphatase activity (GO:0004722);; Biological Process: protein dephosphorylation (GO:0006470);; Molecular Function: metal ion binding (GO:0046872);;	K17506|7.85534e-156|nnu:104594934|K17506 protein phosphatase 1L [EC:3.1.3.16] | (RefSeq) probable protein phosphatase 2C 25	--	[T]	Signal transduction mechanisms	Protein phosphatase 2C	Probable protein phosphatase 2C 25 OS=Arabidopsis thaliana OX=3702 GN=At2g30020 PE=1 SV=1	T	Signal transduction mechanisms	probable protein phosphatase 2C 25 [Quercus suber]
CSS0043962	CSS0043962	3909.51	3649.68	3558.18	1833.2	2013.85	1921.9	2597	2234.98	2384.84	2937.56	2417.66	2587.47	6238.02	5864.7	6159.91	4021.16	3705.63	2406.17	4434.71	4284.28	4442.66	3879.38	4027.89	3920.78	7.66184e-70	1.2171	up	6.26505e-11	1.37158	up	4.20957e-65	1.22103	up	3.08367e-16	0.662124	normal	--	--	Biological Process: response to stress (GO:0006950);;	--	--	--	--	Late embryogenesis abundant protein	Late embryogenesis abundant protein Lea5 OS=Citrus sinensis OX=2711 GN=LEA5 PE=2 SV=1	S	Function unknown	late embryogenesis abundant protein 3L-1 [Camellia sinensis]
CSS0045152	CSS0045152	4.85263	5.72247	3.45094	4.12374	3.60188	4.11458	5.58606	5.34787	7.69219	4.07702	3.73961	2.28295	7.00718	8.18625	8.97269	9.1	6.84843	6.80535	11.7921	10.7911	9.24691	8.28094	8.98659	7.92495	7.03281e-06	1.27198	up	2.39708e-06	1.48699	up	5.72678e-06	1.10809	up	8.11526e-06	1.32171	up	--	--	--	--	--	--	--	--	--	S	Function unknown	hypothetical protein POPTR_001G258100v3 [Populus trichocarpa]
CSS0045261	CSS0045261	33.3975	31.9621	37.4491	30.4625	19.21	17.3584	17.9274	25.4385	24.1376	19.4645	15.8214	18.7709	196.873	203.273	218.026	176.247	208.93	300.753	78.4175	71.6439	69.7481	50.632	44.3417	41.2327	1.14818e-201	3.08042	up	3.67397e-47	3.88362	up	6.21275e-59	2.05449	up	8.7356e-22	1.39723	up	--	--	Cellular Component: intracellular part (GO:0044424);;	K22762|5.51304e-119|vvi:100249956|K22762 desumoylating isopeptidase 1 [EC:3.4.-.-] | (RefSeq) desumoylating isopeptidase 1	--	[S]	Function unknown	PPPDE putative peptidase domain	--	S	Function unknown	hypothetical protein TorRG33x02_283670 [Trema orientalis]
CSS0046911	CSS0046911	7.13623	10.0492	5.87938	5.98607	6.00314	4.50032	5.97579	5.78148	6.1007	5.12915	3.88344	3.93174	22.3654	23.9823	23.7209	16.631	18.0166	26.4897	15.3297	17.1322	15.2354	9.81882	10.4055	10.4517	2.7052e-27	2.09299	up	3.38269e-17	2.44085	up	3.9638e-17	1.75038	up	1.41622e-06	1.2652	up	--	--	--	--	--	--	--	F-box-like	F-box protein At4g18380 OS=Arabidopsis thaliana OX=3702 GN=At4g18380 PE=2 SV=1	S	Function unknown	PREDICTED: F-box protein At1g30200 [Theobroma cacao]
CSS0049182	CSS0049182	28.2595	22.4712	28.3744	31.3936	31.0829	29.8307	28.4499	28.1847	31.2993	33.0107	30.4922	33.4832	580.828	603.707	595.601	497.048	511.63	649.948	392.579	408.615	391.276	76.3029	84.8997	79.7089	0	4.98098	up	2.3945e-131	4.7132	up	0	4.10731	up	4.71341e-35	1.388	up	[QV]	Secondary metabolites biosynthesis, transport and catabolism;; Defense mechanisms	Molecular Function: iron ion binding (GO:0005506);; Cellular Component: integral component of membrane (GO:0016021);; Molecular Function: oxidoreductase activity, acting on paired donors, with incorporation or reduction of molecular oxygen, NAD(P)H as one donor, and incorporation of one atom of oxygen (GO:0016709);; Molecular Function: heme binding (GO:0020037);; Biological Process: indole glucos…	K13260|0|fve:101304511|K13260 isoflavone/4'-methoxyisoflavone 2'-hydroxylase [EC:1.14.14.90 1.14.14.89] | (RefSeq) cytochrome P450 81E8-like	Isoflavonoid biosynthesis (ko00943)	[Q]	Secondary metabolites biosynthesis, transport and catabolism	Cytochrome P450	Cytochrome P450 81E8 OS=Medicago truncatula OX=3880 GN=CYP81E8 PE=2 SV=1	Q	Secondary metabolites biosynthesis, transport and catabolism	cytochrome P450 81E8-like [Olea europaea var. sylvestris]
CSS0049932	CSS0049932	205.523	229.038	224.695	156.968	166.487	162.912	75.4768	72.4131	68.0361	38.2714	41.1357	40.2052	767.43	752.559	780.624	728.628	723.826	683.17	722.463	757.712	732.003	353.714	330.849	308.958	1.41357e-205	2.30175	up	3.28052e-71	2.69924	up	0	3.70721	up	5.68094e-245	3.12247	up	[M]	Cell wall/membrane/envelope biogenesis	Molecular Function: catalytic activity (GO:0003824);; Molecular Function: coenzyme binding (GO:0050662);;	--	--	[V]	Defense mechanisms	NAD dependent epimerase/dehydratase family;; 3-beta hydroxysteroid dehydrogenase/isomerase family;; NAD(P)H-binding;; GDP-mannose 4,6 dehydratase;; Male sterility protein;; NmrA-like family	Tetraketide alpha-pyrone reductase 1 OS=Arabidopsis thaliana OX=3702 GN=TKPR1 PE=1 SV=1	M	Cell wall/membrane/envelope biogenesis	cinnamyl alcohol dehydrogenase [Camellia sinensis]
CSS0050460	CSS0050460	8.7062	11.0262	7.41313	5.587	5.20272	5.40039	3.37762	6.93778	3.71347	5.12915	6.18473	5.32688	17.6619	15.1042	17.9454	14.6437	13.0647	20.7819	8.25447	10.4573	9.86337	5.08686	4.13856	4.93874	5.26256e-12	1.39787	up	1.42939e-13	2.13798	up	8.44086e-07	1.36737	up	0.760382	-0.130265	normal	--	--	Molecular Function: organic cyclic compound binding (GO:0097159);; Molecular Function: heterocyclic compound binding (GO:1901363);;	--	--	--	--	Plant self-incompatibility protein S1	Self-incompatibility protein S1 OS=Papaver rhoeas OX=33128 GN=S1 PE=1 SV=1	S	Function unknown	hypothetical protein T459_28496 [Capsicum annuum]
CSS0000733	CSS0000733	2.42632	3.48931	3.57875	1.72931	2.13445	1.80013	1.68881	1.87898	2.12198	0.920617	1.29448	1.14147	14.1103	13.2594	17.4297	15.3759	14.0129	11.9277	10.0233	11.2361	11.8008	3.54897	3.66558	2.5268	7.12335e-26	2.69654	up	3.79519e-26	3.3661	up	2.84061e-21	2.82577	up	0.00206017	1.37901	up	--	--	Molecular Function: DNA binding (GO:0003677);; Molecular Function: transcription factor activity, sequence-specific DNA binding (GO:0003700);; Cellular Component: nucleus (GO:0005634);; Biological Process: regulation of transcription, DNA-templated (GO:0006355);;	K09286|1.01337e-66|vra:106776965|K09286 EREBP-like factor | (RefSeq) LOW QUALITY PROTEIN: ethylene-responsive transcription factor 2-like	--	--	--	AP2 domain	Ethylene-responsive transcription factor 2 OS=Arabidopsis thaliana OX=3702 GN=ERF2 PE=2 SV=1	K	Transcription	ERF transcription factor [Camellia sinensis]
CSS0001249	CSS0001249	38.1075	38.9407	37.7047	22.348	24.0126	21.7301	18.3171	27.0284	24.9333	19.4645	18.1227	23.3368	71.9915	68.949	68.0687	59.3069	56.7893	44.0519	50.1164	48.5042	51.9588	33.7152	36.6558	33.1929	7.00222e-37	1.36389	up	2.08393e-19	1.79223	up	5.84043e-27	1.45342	up	4.18641e-08	0.838574	normal	--	--	Molecular Function: zinc ion binding (GO:0008270);; Cellular Component: integral component of membrane (GO:0016021);;	--	--	[A]	RNA processing and modification	Protein of unknown function (DUF3675)	--	O	Posttranslational modification, protein turnover, chaperones	uncharacterized protein LOC105630440 [Jatropha curcas]
CSS0002709	CSS0002709	9.70527	7.67649	6.77407	10.2428	10.1386	12.0866	10.0029	7.805	9.9468	7.49645	8.62986	9.25862	28.0287	31.592	31.3529	19.246	19.597	17.7086	19.0639	16.0197	18.1416	13.3678	11.4697	8.72893	2.87769e-42	2.40291	up	2.82491e-09	1.36263	up	2.51527e-11	1.28148	up	0.0804992	0.47244	normal	[T]	Signal transduction mechanisms	Molecular Function: protein kinase activity (GO:0004672);; Cellular Component: membrane (GO:0016020);;	--	--	--	--	Protein tyrosine kinase;; Protein kinase domain;; D-mannose binding lectin;; Domain of unknown function (DUF3403);; PAN-like domain	G-type lectin S-receptor-like serine/threonine-protein kinase At1g11330 OS=Arabidopsis thaliana OX=3702 GN=At1g11330 PE=1 SV=3	T	Signal transduction mechanisms	unnamed protein product [Coffea canephora]
CSS0004104	CSS0004104	3.13994	2.65188	4.34563	1.99536	2.13445	1.02865	2.85799	4.19157	3.44822	2.49882	2.3013	2.53661	13.3424	13.8359	14.3357	15.0621	22.0203	40.3199	14.7401	16.2422	17.8774	8.75413	10.5238	9.07349	4.27465e-23	2.49106	up	1.74498e-27	4.35208	up	1.33426e-26	2.54352	up	7.56964e-11	1.89784	up	[G]	Carbohydrate transport and metabolism	Molecular Function: high-affinity hydrogen:glucose symporter activity (GO:0005358);; Cellular Component: integral component of plasma membrane (GO:0005887);; Cellular Component: plasmodesma (GO:0009506);; Biological Process: proton transport (GO:0015992);; Biological Process: glucose import (GO:0046323);; Biological Process: glucose transmembrane transport (GO:1904659);;	K24193|0|sind:105171358|K24193 MFS transporter, SP family, sugar:H+ symporter | (RefSeq) sugar transport protein 13	--	[R]	General function prediction only	Sugar (and other) transporter;; Major Facilitator Superfamily	Sugar transport protein 13 OS=Arabidopsis thaliana OX=3702 GN=STP13 PE=1 SV=2	G	Carbohydrate transport and metabolism	sugar transport protein 13 [Sesamum indicum]
CSS0004833	CSS0004833	40.5338	42.0113	37.8325	25.5406	26.9474	29.9593	34.8155	34.1107	31.8298	32.6161	35.6701	40.0784	50.682	52.5765	55.4863	64.746	55.2089	43.9055	66.5271	66.4152	66.6658	99.7261	105.119	94.4103	1.1644e-14	0.899463	normal	1.31898e-13	1.54875	up	4.63658e-36	1.33871	up	2.31798e-43	1.53963	up	[J]	Translation, ribosomal structure and biogenesis	Molecular Function: translation initiation factor activity (GO:0003743);; Molecular Function: translation elongation factor activity (GO:0003746);; Biological Process: translational initiation (GO:0006413);; Biological Process: translational frameshifting (GO:0006452);; Molecular Function: ribosome binding (GO:0043022);; Biological Process: positive regulation of translational elongation (GO:0045…	K03263|1.13861e-111|jcu:105640576|K03263 translation initiation factor 5A | (RefSeq) eukaryotic translation initiation factor 5A	--	[J]	Translation, ribosomal structure and biogenesis	Eukaryotic elongation factor 5A hypusine, DNA-binding OB fold	Eukaryotic translation initiation factor 5A OS=Manihot esculenta OX=3983 PE=2 SV=2	J	Translation, ribosomal structure and biogenesis	eukaryotic translation initiation factor 5A-like isoform X1 [Hevea brasiliensis]
CSS0005793	CSS0005793	8.42075	5.86204	7.28532	2.7935	2.93487	2.70019	3.1178	4.76972	4.37659	2.76185	2.01363	2.28295	306.876	294.013	271.14	214.425	201.765	133.912	105.048	108.022	108.057	23.3049	20.5746	25.6125	0	5.81285	up	1.76473e-126	6.492	up	1.127e-183	5.03182	up	2.73361e-39	3.20876	up	[O]	Posttranslational modification, protein turnover, chaperones	Molecular Function: ATP binding (GO:0005524);; Biological Process: protein folding (GO:0006457);; Biological Process: response to stress (GO:0006950);; Molecular Function: unfolded protein binding (GO:0051082);;	K04079|2.16452e-44|vvi:100265661|K04079 molecular chaperone HtpG | (RefSeq) heat shock protein 83	Protein processing in endoplasmic reticulum (ko04141);; Plant-pathogen interaction (ko04626)	[O]	Posttranslational modification, protein turnover, chaperones	--	Heat shock protein 90-1 OS=Arabidopsis thaliana OX=3702 GN=HSP90-1 PE=1 SV=3	O	Posttranslational modification, protein turnover, chaperones	PREDICTED: heat shock protein 83-like [Daucus carota subsp. sativus]
CSS0006191	CSS0006191	2.14087	2.79145	1.27813	3.72467	3.60188	3.60026	2.46826	5.63694	4.11134	1.84123	2.01363	3.17076	32.2522	35.7428	31.9717	20.6058	20.5453	15.806	20.4396	18.1335	18.2296	23.0683	17.7367	18.6064	1.48449e-70	4.45872	up	2.40016e-27	2.90911	up	3.76401e-28	2.55024	up	3.90268e-31	2.9806	up	--	--	Molecular Function: transcription factor activity, sequence-specific DNA binding (GO:0003700);; Cellular Component: nucleus (GO:0005634);; Biological Process: cell proliferation (GO:0008283);; Biological Process: response to auxin (GO:0009733);; Biological Process: unidimensional cell growth (GO:0009826);; Biological Process: shoot system morphogenesis (GO:0010016);; Molecular Function: protein h…	K09338|6.81034e-131|jcu:105632304|K09338 homeobox-leucine zipper protein | (RefSeq) homeobox-leucine zipper protein HAT4	--	[K]	Transcription	HD-ZIP protein N terminus;; Homeobox domain;; Homeobox associated leucine zipper	Homeobox-leucine zipper protein HAT4 OS=Arabidopsis thaliana OX=3702 GN=HAT4 PE=1 SV=1	K	Transcription	homeobox-leucine zipper protein HAT4 [Quercus suber]
CSS0007952	CSS0007952	9.70527	8.0952	11.6309	5.587	6.26995	7.84342	5.71597	4.91426	4.11134	4.20854	3.59578	6.08786	24.1892	28.0177	22.3802	31.6931	29.1848	33.1487	19.3587	19.4684	17.349	9.10903	7.21292	9.53291	2.08387e-23	1.82291	up	1.15539e-32	2.80191	up	1.8001e-26	2.25629	up	0.00170131	0.921603	normal	--	--	Cellular Component: nucleus (GO:0005634);; Biological Process: response to light stimulus (GO:0009416);; Biological Process: regulation of flower development (GO:0009909);;	--	--	--	--	CCT motif	Zinc finger protein CO3 OS=Oryza sativa subsp. japonica OX=39947 GN=CO3 PE=2 SV=1	S	Function unknown	CCT domain containing protein [Trema orientalis]
CSS0008830	CSS0008830	8.42075	5.72247	7.28532	2.7935	2.93487	2.82878	3.1178	4.76972	4.64184	3.02488	2.15747	2.40978	313.211	299.432	274.75	219.237	205.664	138.961	107.308	109.023	110.699	23.5415	21.6388	25.6125	0	5.84676	up	7.1744e-130	6.5079	up	2.47067e-186	5.02736	up	1.05465e-39	3.1442	up	[O]	Posttranslational modification, protein turnover, chaperones	Molecular Function: ATP binding (GO:0005524);; Biological Process: protein folding (GO:0006457);; Biological Process: response to stress (GO:0006950);; Molecular Function: unfolded protein binding (GO:0051082);;	K04079|1.00596e-43|vvi:100265661|K04079 molecular chaperone HtpG | (RefSeq) heat shock protein 83	Protein processing in endoplasmic reticulum (ko04141);; Plant-pathogen interaction (ko04626)	[O]	Posttranslational modification, protein turnover, chaperones	--	Heat shock protein 83 OS=Ipomoea nil OX=35883 GN=HSP83A PE=2 SV=1	O	Posttranslational modification, protein turnover, chaperones	PREDICTED: heat shock protein 83-like [Daucus carota subsp. sativus]
CSS0009327	CSS0009327	27.6886	29.7289	33.9982	7.84841	8.5378	12.0866	13.6404	16.1881	12.4667	11.3104	11.075	11.0342	173.644	172.142	173.988	170.39	190.386	223.918	132.366	121.149	123.468	25.5526	23.6489	24.464	8.18854e-187	2.99866	up	8.82565e-101	4.88569	up	1.15092e-185	3.50311	up	2.4555e-12	1.20287	up	--	--	Molecular Function: DNA binding (GO:0003677);; Molecular Function: transcription factor activity, sequence-specific DNA binding (GO:0003700);; Cellular Component: nucleus (GO:0005634);; Biological Process: regulation of transcription, DNA-templated (GO:0006355);;	--	--	--	--	AP2 domain	Ethylene-responsive transcription factor 2 OS=Arabidopsis thaliana OX=3702 GN=ERF2 PE=2 SV=1	K	Transcription	ERF transcription factor [Camellia sinensis]
CSS0010993	CSS0010993	84.6357	71.7403	79.116	99.1028	89.2467	97.9785	80.803	79.2063	66.4446	56.5522	66.7376	65.825	560.094	532.452	569.611	451.444	424.602	393.32	247.929	213.04	246.232	93.2197	90.3389	96.1331	0	3.31589	up	1.30547e-65	2.71082	up	2.1227e-96	1.99595	up	8.78339e-10	0.650286	normal	[R]	General function prediction only	--	K09553|0|jcu:105645979|K09553 stress-induced-phosphoprotein 1 | (RefSeq) hsp70-Hsp90 organizing protein 3	--	[O]	Posttranslational modification, protein turnover, chaperones	Tetratricopeptide repeat;; Tetratricopeptide repeat;; TPR repeat;; Tetratricopeptide repeat;; Tetratricopeptide repeat;; Tetratricopeptide repeat;; Tetratricopeptide repeat;; Tetratricopeptide repeat;; Tetratricopeptide repeat;; Tetratricopeptide repeat;; Tetratricopeptide repeat;; Tetratricopeptide repeat;; Tetratricopeptide repeat;; Fis1 C-terminal tetratricopeptide repeat;; SHNi-TPR	Hsp70-Hsp90 organizing protein 3 OS=Arabidopsis thaliana OX=3702 GN=HOP3 PE=2 SV=1	S	Function unknown	hsp70-Hsp90 organizing protein 3-like [Manihot esculenta]
CSS0013248	CSS0013248	48.6691	41.7322	41.5391	38.843	41.7552	41.5316	27.4107	38.5914	41.6439	36.1671	37.9714	45.7858	151.95	174.794	167.284	202.71	253.708	330.974	125.684	116.699	122.588	31.3493	37.8383	44.4486	6.31797e-122	2.40171	up	7.65667e-48	3.24101	up	7.29889e-70	2.11214	up	0.962301	0.0119248	normal	[G]	Carbohydrate transport and metabolism	Cellular Component: integral component of membrane (GO:0016021);; Biological Process: transmembrane transport (GO:0055085);;	--	--	[R]	General function prediction only	Major Facilitator Superfamily;; SPX domain;; Sugar (and other) transporter	SPX domain-containing membrane protein At4g22990 OS=Arabidopsis thaliana OX=3702 GN=At4g22990 PE=2 SV=2	T	Signal transduction mechanisms	PREDICTED: SPX domain-containing membrane protein At4g22990 [Vitis vinifera]
CSS0014023	CSS0014023	1.28452	0.977007	1.78938	0.266048	1.33403	0.900065	2.46826	1.44537	0.66312	0.7891	1.58214	1.77563	280.191	269.916	274.234	89.5357	92.9279	103.837	54.9315	57.2928	55.9218	4.61366	3.54734	7.69524	2.40847e-206	8.02367	up	4.67775e-88	7.19551	up	3.45822e-96	5.43927	up	1.34286e-05	1.75637	up	[E]	Amino acid transport and metabolism	Molecular Function: 1-aminocyclopropane-1-carboxylate synthase activity (GO:0016847);; Molecular Function: pyridoxal phosphate binding (GO:0030170);; Biological Process: 1-aminocyclopropane-1-carboxylate biosynthetic process (GO:0042218);;	K20772|0|sot:102583042|K20772 1-aminocyclopropane-1-carboxylate synthase 1/2/6 [EC:4.4.1.14] | (RefSeq) 1-aminocyclopropane-1-carboxylate synthase-like	Cysteine and methionine metabolism (ko00270);; MAPK signaling pathway - plant (ko04016)	[T]	Signal transduction mechanisms	Aminotransferase class I and II	1-aminocyclopropane-1-carboxylate synthase OS=Glycine max OX=3847 GN=ACS1 PE=2 SV=1	E	Amino acid transport and metabolism	1-aminocyclopropane-1-carboxylate synthase [Camellia sinensis]
CSS0014101	CSS0014101	7.13623	3.62888	3.96219	5.05491	4.4023	4.37174	4.6767	3.75796	4.77446	2.89337	3.73961	3.55125	8.83096	8.30155	7.01314	8.57701	9.27172	9.58604	8.54927	8.34362	7.30946	5.56006	3.90207	4.70903	4.92049e-05	1.20106	up	1.02372e-07	1.54645	up	9.36435e-06	1.20161	up	0.180119	0.521673	normal	--	--	--	K22763|1.54878e-108|vvi:100268022|K22763 deubiquitinase DESI2 [EC:3.4.19.12] | (RefSeq) deSI-like protein At4g17486	--	[S]	Function unknown	PPPDE putative peptidase domain	DeSI-like protein At4g17486 OS=Arabidopsis thaliana OX=3702 GN=At4g17486 PE=2 SV=1	S	Function unknown	PREDICTED: deSI-like protein At4g17486 [Nicotiana attenuata]
CSS0015491	CSS0015491	14.9861	15.6321	14.315	12.5042	13.3403	14.6582	27.9303	20.8133	24.2702	18.6754	17.6912	17.8831	48.9543	47.5033	46.3073	59.8299	58.8965	69.9561	60.3362	68.0839	67.2823	43.7707	43.2775	50.8805	5.94979e-57	2.16192	up	1.52497e-41	2.77754	up	7.55804e-46	1.76675	up	3.30297e-24	1.41441	up	--	--	--	--	--	--	--	Domain of unknown function (DUF569);; Fascin domain;; Uncharacterised protein family (UPF0183)	--	S	Function unknown	uncharacterized protein LOC111406389 [Olea europaea var. sylvestris]
CSS0017133	CSS0017133	1.99814	2.79145	1.0225	1.72931	1.20063	0.900065	1.81872	1.30083	1.98936	1.05213	1.00682	2.15612	3.16763	4.84257	4.43478	4.4977	4.95194	6.659	4.81511	5.56241	5.81234	1.65619	2.01016	3.79019	0.000201517	1.55405	up	1.26285e-09	2.5724	up	9.07228e-08	1.94461	up	0.165141	0.744305	normal	[T]	Signal transduction mechanisms	--	--	--	[T]	Signal transduction mechanisms	Protein tyrosine kinase;; Protein kinase domain	Receptor-like protein kinase FERONIA OS=Arabidopsis thaliana OX=3702 GN=FER PE=1 SV=1	T	Signal transduction mechanisms	Concanavalin A-like lectin/glucanase, subgroup [Cynara cardunculus var. scolymus]
CSS0017179	CSS0017179	3.99629	4.88504	3.96219	1.59629	2.80147	2.70019	14.5497	18.9344	18.1695	14.9929	9.78051	11.9221	64.2165	67.3348	66.9342	19.3506	23.0739	24.2944	31.1508	33.0407	30.823	20.8206	20.8111	21.5926	1.93555e-131	4.42012	up	6.48964e-36	3.74169	up	5.43121e-17	1.23045	up	1.00556e-05	0.849216	normal	--	--	--	--	--	--	--	PLAC8 family	Protein PLANT CADMIUM RESISTANCE 2 OS=Arabidopsis thaliana OX=3702 GN=PCR2 PE=1 SV=1	S	Function unknown	unnamed protein product [Coffea canephora]
CSS0017752	CSS0017752	1.1418	1.25615	1.0225	0.532095	2.13445	0.900065	1.42899	1.44537	1.98936	0.657584	1.58214	1.14147	6.43124	8.53215	6.70374	7.00805	6.53235	10.3178	10.4164	13.461	9.95144	3.43067	4.72979	3.21592	7.0227e-16	3.0639	up	9.84827e-14	3.20761	up	3.10596e-22	3.06107	up	0.000271605	1.5737	up	--	--	--	--	--	--	--	Dof domain, zinc finger	Cyclic dof factor 2 OS=Arabidopsis thaliana OX=3702 GN=CDF2 PE=1 SV=2	S	Function unknown	hypothetical protein VITISV_028596 [Vitis vinifera]
CSS0019575	CSS0019575	34.3966	34.0557	33.4869	22.7471	21.0777	19.4157	22.6041	21.536	22.1482	26.8294	27.1841	30.0588	74.1033	74.9446	75.7006	63.8046	67.9575	52.7598	78.614	77.6513	72.0378	38.9204	36.6558	35.9494	1.74943e-52	1.63846	up	2.71437e-27	2.10313	up	9.8214e-78	2.13131	up	0.000634859	0.490524	normal	--	--	--	--	--	--	--	Domain of unknown function (DUF3511)	--	S	Function unknown	PREDICTED: uncharacterized protein LOC104586667 [Nelumbo nucifera]
CSS0019817	CSS0019817	34.1112	32.5204	27.8632	18.8894	16.2752	16.5869	17.018	20.9579	18.4347	37.0877	40.2727	30.1856	71.1276	79.2107	77.1445	46.1276	46.9907	58.3943	52.3766	56.8478	42.2716	36.1995	37.4836	39.5099	1.25109e-52	1.76608	up	3.78765e-23	2.11512	up	3.35841e-35	1.77196	up	0.358498	0.164854	normal	[O]	Posttranslational modification, protein turnover, chaperones	Molecular Function: glutathione transferase activity (GO:0004364);; Cellular Component: cytoplasm (GO:0005737);; Biological Process: glutathione metabolic process (GO:0006749);; Biological Process: toxin catabolic process (GO:0009407);;	K00799|2.34895e-87|vvi:100245065|K00799 glutathione S-transferase [EC:2.5.1.18] | (RefSeq) glutathione S-transferase U17	Glutathione metabolism (ko00480)	[O]	Posttranslational modification, protein turnover, chaperones	--	Glutathione S-transferase U17 OS=Arabidopsis thaliana OX=3702 GN=GSTU17 PE=2 SV=1	O	Posttranslational modification, protein turnover, chaperones	glutathione S-transferase 1 [Diospyros kaki]
CSS0020380	CSS0020380	1.1418	0.418717	0.766876	0.399071	0.266806	0.514323	0.649542	0.578148	0.397872	0.526067	0.431493	1.39513	3.16763	5.53437	5.9818	10.7736	10.9575	13.0253	2.26015	3.89369	1.58518	2.24768	1.0642	1.49311	1.97546e-10	3.00467	up	2.27831e-25	5.14821	up	4.21616e-05	2.36322	up	0.176808	0.825442	normal	--	--	Biological Process: signal transduction (GO:0007165);; Cellular Component: integral component of membrane (GO:0016021);;	--	--	[R]	General function prediction only	Domain of unknown function;; Ankyrin repeats (3 copies);; Ankyrin repeat;; Ankyrin repeats (many copies)	--	S	Function unknown	hypothetical protein CFP56_12618 [Quercus suber]
CSS0020384	CSS0020384	5.56626	4.18717	5.36813	6.1191	4.93592	5.91471	6.36551	4.76972	4.77446	5.26067	3.73961	3.17076	7.87108	6.91796	8.86956	10.2506	12.3272	15.806	13.7574	14.2398	12.7695	5.67836	8.39537	8.84379	4.38118e-05	1.13196	up	3.13918e-09	1.73899	up	7.65118e-14	1.68554	up	0.00313005	0.935847	normal	[N]	Cell motility	Cellular Component: integral component of membrane (GO:0016021);; Molecular Function: cellulose synthase (UDP-forming) activity (GO:0016760);; Biological Process: cellulose biosynthetic process (GO:0030244);; Biological Process: cell wall organization (GO:0071555);;	K20924|0|vvi:100261385|K20924 cellulose synthase-like protein [EC:2.4.1.-] | (RefSeq) cellulose synthase-like protein D3	--	--	--	Cellulose synthase;; RING/Ubox like zinc-binding domain;; Cellulose synthase	Cellulose synthase-like protein D3 OS=Arabidopsis thaliana OX=3702 GN=CSLD3 PE=1 SV=1	M	Cell wall/membrane/envelope biogenesis	PREDICTED: cellulose synthase-like protein D3 [Ziziphus jujuba]
CSS0021044	CSS0021044	5.42353	4.18717	4.72907	4.92188	2.13445	3.3431	3.1178	3.03528	6.23333	4.07702	3.45194	3.55125	11.0387	11.0687	8.86956	4.6023	8.95563	9.0738	11.399	14.5735	10.1276	4.25877	3.78383	5.05359	3.39292e-10	1.59151	up	2.57163e-05	1.66279	up	1.48601e-11	1.85206	up	0.476073	0.304647	normal	--	--	--	--	--	--	--	Phloem protein 2	F-box protein PP2-A13 OS=Arabidopsis thaliana OX=3702 GN=PP2A13 PE=1 SV=1	S	Function unknown	F-box domain [Macleaya cordata]
CSS0022128	CSS0022128	5.28081	5.30375	4.09	3.99071	3.73529	4.11458	5.58606	6.07056	4.64184	3.68247	3.30811	4.31223	8.83096	8.64745	9.69463	15.2713	14.8558	26.636	28.6941	31.1495	30.4708	5.67836	5.91223	6.43184	1.20934e-07	1.37717	up	1.93854e-18	2.79595	up	1.94212e-51	2.80268	up	0.0336682	0.707685	normal	[T]	Signal transduction mechanisms	Molecular Function: binding (GO:0005488);;	--	--	[T]	Signal transduction mechanisms	Protein tyrosine kinase;; Protein kinase domain	Receptor-like protein kinase FERONIA OS=Arabidopsis thaliana OX=3702 GN=FER PE=1 SV=1	T	Signal transduction mechanisms	Concanavalin A-like lectin/glucanase, subgroup [Cynara cardunculus var. scolymus]
CSS0022516	CSS0022516	571.897	632.542	632.928	622.152	613.254	605.101	641.748	564.562	619.221	524.489	521.1	524.063	1192.18	1234.86	1233.59	1199.95	1041.49	996.655	1044.58	1069.54	1062.78	718.667	698.708	684.417	2.6678e-92	1.49415	up	2.40739e-18	1.38458	up	1.01954e-60	1.15318	up	6.40421e-14	0.510241	normal	[R]	General function prediction only	Cellular Component: Golgi membrane (GO:0000139);; Molecular Function: GTP binding (GO:0005525);; Cellular Component: endoplasmic reticulum membrane (GO:0005789);; Biological Process: ER to Golgi vesicle-mediated transport (GO:0006888);; Biological Process: small GTPase mediated signal transduction (GO:0007264);; Molecular Function: hydrolase activity (GO:0016787);;	K07874|4.77804e-136|jcu:105632329|K07874 Ras-related protein Rab-1A | (RefSeq) GTP-binding protein YPTM2	--	[TU]	Signal transduction mechanisms;; Intracellular trafficking, secretion, and vesicular transport	Ras family;; Ras of Complex, Roc, domain of DAPkinase;; ADP-ribosylation factor family;; Signal recognition particle receptor beta subunit;; Gtr1/RagA G protein conserved region;; 50S ribosome-binding GTPase	GTP-binding protein YPTM2 OS=Zea mays OX=4577 GN=YPTM2 PE=2 SV=1	S	Function unknown	PREDICTED: GTP-binding protein YPTM2 [Populus euphratica]
CSS0022914	CSS0022914	62.0852	52.898	47.1629	43.8979	39.6207	41.5316	19.7461	25.8721	27.0553	28.5391	27.1841	25.7466	90.1334	98.3504	95.3993	124.471	141.288	190.184	121.753	123.931	125.142	41.0498	55.8115	47.5497	3.86368e-32	1.30841	up	1.09498e-28	2.42896	up	8.11224e-132	2.70089	up	3.72294e-10	0.903007	normal	[M]	Cell wall/membrane/envelope biogenesis	Molecular Function: UDP-glucose 4-epimerase activity (GO:0003978);; Biological Process: galactose metabolic process (GO:0006012);;	K01784|0|jcu:105645852|K01784 UDP-glucose 4-epimerase [EC:5.1.3.2] | (RefSeq) bifunctional UDP-glucose 4-epimerase and UDP-xylose 4-epimerase 1	Galactose metabolism (ko00052);; Amino sugar and nucleotide sugar metabolism (ko00520)	[M]	Cell wall/membrane/envelope biogenesis	GDP-mannose 4,6 dehydratase;; NAD dependent epimerase/dehydratase family;; Polysaccharide biosynthesis protein;; 3-beta hydroxysteroid dehydrogenase/isomerase family;; RmlD substrate binding domain;; short chain dehydrogenase;; KR domain	Bifunctional UDP-glucose 4-epimerase and UDP-xylose 4-epimerase 1 OS=Arabidopsis thaliana OX=3702 GN=UGE1 PE=1 SV=2	M	Cell wall/membrane/envelope biogenesis	UDP-glucose 4-epimerase [Parasponia andersonii]
CSS0024751	CSS0024751	3.71084	4.18717	3.45094	4.25676	3.60188	3.986	2.85799	3.03528	3.8461	1.84123	2.3013	1.52196	9.4069	9.80045	9.38523	7.74023	4.84658	4.90278	8.451	6.78614	8.63045	4.96856	3.42909	3.90505	8.3511e-12	1.80954	up	0.00185826	1.10662	up	2.51255e-08	1.61725	up	0.00745251	1.07766	up	--	--	--	--	--	--	--	WRKY DNA -binding domain	WRKY transcription factor 22 OS=Arabidopsis thaliana OX=3702 GN=WRKY22 PE=2 SV=1	K	Transcription	PREDICTED: WRKY transcription factor 22 isoform X2 [Vitis vinifera]
CSS0025080	CSS0025080	3.56811	4.60589	3.32313	3.3256	4.00209	3.21452	3.63744	2.7462	3.44822	3.28792	3.30811	4.43906	3.93554	5.30377	4.74418	5.12529	6.1109	7.31758	8.54927	7.11989	8.36625	11.2384	14.0711	10.6815	0.0321657	0.76588	normal	7.04131e-05	1.37671	up	1.94171e-08	1.60959	up	1.05071e-10	1.69361	up	[J]	Translation, ribosomal structure and biogenesis	Molecular Function: translation initiation factor activity (GO:0003743);; Molecular Function: translation elongation factor activity (GO:0003746);; Biological Process: translational initiation (GO:0006413);; Biological Process: translational frameshifting (GO:0006452);; Molecular Function: ribosome binding (GO:0043022);; Biological Process: positive regulation of translational elongation (GO:0045…	K03263|8.99747e-106|jcu:105640576|K03263 translation initiation factor 5A | (RefSeq) eukaryotic translation initiation factor 5A	--	[J]	Translation, ribosomal structure and biogenesis	Eukaryotic elongation factor 5A hypusine, DNA-binding OB fold	Eukaryotic translation initiation factor 5A OS=Manihot esculenta OX=3983 PE=2 SV=2	J	Translation, ribosomal structure and biogenesis	eukaryotic translation initiation factor 5A-like isoform X1 [Hevea brasiliensis]
CSS0025088	CSS0025088	1.99814	1.11658	0.894688	0.798143	0.933822	0.771484	1.81872	2.7462	2.12198	1.84123	1.15065	1.77563	7.48712	5.88027	5.46612	6.17127	9.48244	11.8545	4.5203	6.4524	4.75555	2.36598	2.1284	4.13476	4.18098e-12	2.66261	up	1.1494e-18	3.88239	up	1.46905e-05	1.54118	up	0.100846	0.800034	normal	[O]	Posttranslational modification, protein turnover, chaperones	Molecular Function: metalloendopeptidase activity (GO:0004222);; Biological Process: proteolysis (GO:0006508);; Molecular Function: zinc ion binding (GO:0008270);; Cellular Component: integral component of membrane (GO:0016021);; Cellular Component: extracellular matrix (GO:0031012);;	--	--	[OW]	Posttranslational modification, protein turnover, chaperones;; Extracellular structures	Matrixin;; Putative peptidoglycan binding domain	Metalloendoproteinase 1-MMP OS=Arabidopsis thaliana OX=3702 GN=1MMP PE=1 SV=1	O	Posttranslational modification, protein turnover, chaperones	PREDICTED: metalloendoproteinase 4-MMP [Daucus carota subsp. sativus]
CSS0026377	CSS0026377	2.28359	4.32675	2.81188	3.99071	2.26785	3.21452	1.42899	2.45713	2.12198	0.920617	3.73961	1.39513	7.29514	7.14856	7.01314	9.93678	7.69131	12.9521	7.8614	10.4573	10.8321	2.72088	3.31085	4.0199	8.36935e-08	1.65771	up	6.25008e-11	2.22971	up	1.19828e-16	2.57478	up	0.149336	0.715067	normal	--	--	Molecular Function: zinc ion binding (GO:0008270);; Cellular Component: integral component of membrane (GO:0016021);; Molecular Function: polysaccharide binding (GO:0030247);;	--	--	[O]	Posttranslational modification, protein turnover, chaperones	Ring finger domain;; RING-H2 zinc finger domain;; RING-like zinc finger;; Zinc finger, C3HC4 type (RING finger);; Zinc finger, C3HC4 type (RING finger);; RING-type zinc-finger;; Anaphase-promoting complex subunit 11 RING-H2 finger;; Zinc finger, C3HC4 type (RING finger)	Putative RING-H2 finger protein ATL69 OS=Arabidopsis thaliana OX=3702 GN=ATL69 PE=3 SV=1	O	Posttranslational modification, protein turnover, chaperones	putative ring-h2 finger protein atl69 [Quercus suber]
CSS0028192	CSS0028192	28.5449	30.2872	24.6678	15.5638	12.6733	12.7295	19.2264	24.8604	20.2915	11.5735	17.9789	14.8392	193.033	200.967	191.727	193.192	205.347	215.137	168.725	161.532	165.3	45.3085	41.9768	44.5635	2.07e-232	3.30713	up	9.12604e-120	4.45091	up	5.75335e-213	3.29564	up	3.31864e-26	1.63337	up	--	--	--	--	--	--	--	Protein of unknown function (DUF1442)	--	S	Function unknown	PREDICTED: uncharacterized protein LOC102580155 [Solanum tuberosum]
CSS0031131	CSS0031131	347.82	330.089	346.756	305.955	283.615	324.152	286.578	293.41	273.205	264.743	252.423	250.997	513.252	510.43	502.265	430.524	430.924	426.03	462.643	487.712	478.021	328.043	336.406	326.99	1.41048e-51	1.07494	up	4.78812e-11	1.06813	up	1.2268e-62	1.09862	up	1.45194e-09	0.45708	normal	--	--	Cellular Component: integral component of membrane (GO:0016021);;	--	--	[V]	Defense mechanisms	Inhibitor of apoptosis-promoting Bax1	Bax inhibitor 1 OS=Arabidopsis thaliana OX=3702 GN=BI-1 PE=1 SV=1	S	Function unknown	bax inhibitor 1-like [Sesamum indicum]
CSS0031377	CSS0031377	11.5607	13.5385	12.27	9.71074	11.4727	10.2865	14.0301	9.25037	10.6099	7.62797	8.91752	10.6538	25.821	26.6342	23.2052	29.1828	31.0813	20.7088	23.9773	26.4771	26.9481	22.1219	17.1455	21.4778	5.61193e-20	1.50965	up	1.11739e-15	1.91119	up	1.02487e-18	1.52987	up	1.8348e-09	1.20936	up	--	--	--	--	--	--	--	Protein of unknown function (DUF1336)	--	S	Function unknown	PREDICTED: uncharacterized protein LOC102624792 isoform X2 [Citrus sinensis]
CSS0033448	CSS0033448	15.1288	13.6781	13.4203	4.92188	7.07036	7.58626	4.28698	3.17981	5.57021	5.39219	4.74642	4.05857	30.6204	34.7051	33.1061	19.6644	20.5453	19.538	13.8557	13.1273	16.116	10.5286	8.86835	9.64777	8.67782e-30	1.71426	up	5.89967e-18	2.15917	up	1.23587e-17	2.04524	up	6.25918e-05	1.06701	up	--	--	Cellular Component: integral component of membrane (GO:0016021);;	--	--	--	--	PLAC8 family	Protein PLANT CADMIUM RESISTANCE 2 OS=Arabidopsis thaliana OX=3702 GN=PCR2 PE=1 SV=1	S	Function unknown	protein PLANT CADMIUM RESISTANCE 2-like [Sesamum indicum]
CSS0034912	CSS0034912	1.28452	1.39572	1.78938	0	1.06722	1.28581	1.81872	1.58991	0.795744	0.920617	1.72597	1.52196	253.218	261.384	254.02	84.515	95.0351	104.349	52.18	54.7341	53.456	4.25877	4.4933	7.92495	4.22841e-210	7.79865	up	3.99764e-19	6.50953	up	7.61785e-92	5.49412	up	2.61335e-06	1.8331	up	[E]	Amino acid transport and metabolism	Molecular Function: 1-aminocyclopropane-1-carboxylate synthase activity (GO:0016847);; Molecular Function: pyridoxal phosphate binding (GO:0030170);; Biological Process: 1-aminocyclopropane-1-carboxylate biosynthetic process (GO:0042218);;	K20772|0|sot:102583042|K20772 1-aminocyclopropane-1-carboxylate synthase 1/2/6 [EC:4.4.1.14] | (RefSeq) 1-aminocyclopropane-1-carboxylate synthase-like	Cysteine and methionine metabolism (ko00270);; MAPK signaling pathway - plant (ko04016)	[T]	Signal transduction mechanisms	Aminotransferase class I and II	1-aminocyclopropane-1-carboxylate synthase OS=Glycine max OX=3847 GN=ACS1 PE=2 SV=1	E	Amino acid transport and metabolism	1-aminocyclopropane-1-carboxylate synthase [Camellia sinensis]
CSS0035161	CSS0035161	10.8471	12.0032	9.20251	15.0317	14.6743	12.7295	9.74313	4.62519	12.5993	12.4941	9.49285	11.7952	28.7966	22.9446	29.0839	17.7816	22.6525	22.465	17.0985	16.0197	17.6132	9.58223	9.81431	9.07349	2.5078e-25	1.83008	up	1.65842e-06	1.13967	up	0.00399231	1.20985	up	0.613623	-0.153317	normal	--	--	--	K13457|2.09265e-76|rcu:8289736|K13457 disease resistance protein RPM1 | (RefSeq) disease resistance protein RPM1	Plant-pathogen interaction (ko04626)	[T]	Signal transduction mechanisms	NB-ARC domain	Disease resistance protein RPM1 OS=Arabidopsis thaliana OX=3702 GN=RPM1 PE=1 SV=1	S	Function unknown	disease resistance protein RPM1-like [Quercus suber]
CSS0035802	CSS0035802	3.85356	3.90803	2.045	1.46326	1.60084	1.41439	1.94863	2.45713	1.19362	2.89337	2.73279	3.93174	14.2063	12.9135	13.0981	10.7736	12.7486	9.87874	20.2431	22.1384	19.6387	12.5397	16.6725	10.5666	3.07772e-22	2.51413	up	1.3641e-22	3.38522	up	1.3734e-43	3.7562	up	1.25139e-13	2.01267	up	--	--	Molecular Function: transcription factor activity, sequence-specific DNA binding (GO:0003700);; Cellular Component: nucleus (GO:0005634);; Biological Process: regulation of transcription, DNA-templated (GO:0006355);; Molecular Function: sequence-specific DNA binding (GO:0043565);;	--	--	[K]	Transcription	Homeobox domain;; Homeobox associated leucine zipper;; Homeobox KN domain	Homeobox-leucine zipper protein HOX3 OS=Oryza sativa subsp. japonica OX=39947 GN=HOX3 PE=1 SV=1	K	Transcription	Homeobox domain-containing protein/HALZ domain-containing protein [Cephalotus follicularis]
CSS0036937	CSS0036937	6.85078	7.1182	5.75157	4.25676	4.80251	6.17187	6.88515	7.08231	4.50922	3.81398	5.03409	4.43906	19.8697	22.3681	22.6896	22.0701	20.5453	13.6839	32.8213	18.801	28.5333	8.63583	6.14872	7.46553	7.7576e-30	2.20528	up	9.27161e-18	2.41217	up	6.49181e-28	2.44797	up	0.0103602	0.785742	normal	--	--	Cellular Component: integral component of membrane (GO:0016021);;	--	--	--	--	GDP-fucose protein O-fucosyltransferase	Protein ESMERALDA 1 OS=Arabidopsis thaliana OX=3702 GN=ESMD1 PE=2 SV=1	S	Function unknown	PREDICTED: uncharacterized protein At1g04910 isoform X2 [Vitis vinifera]
CSS0037930	CSS0037930	5.28081	6.97862	11.7588	10.7749	12.1397	9.77213	7.40478	8.23861	7.02907	4.07702	2.73279	5.70737	20.6376	17.0643	18.7705	21.9655	20.2292	20.4161	15.3297	14.2398	17.5251	14.1959	17.0272	16.8836	1.48867e-13	1.70552	up	3.01909e-11	1.50162	up	4.97585e-12	1.40167	up	3.6501e-15	1.92308	up	[G]	Carbohydrate transport and metabolism	Molecular Function: trehalose-phosphatase activity (GO:0004805);; Biological Process: trehalose biosynthetic process (GO:0005992);; Biological Process: dephosphorylation (GO:0016311);;	K01087|0|cit:102620821|K01087 trehalose 6-phosphate phosphatase [EC:3.1.3.12] | (RefSeq) probable trehalose-phosphate phosphatase F	Starch and sucrose metabolism (ko00500)	[G]	Carbohydrate transport and metabolism	Trehalose-phosphatase	Probable trehalose-phosphate phosphatase F OS=Arabidopsis thaliana OX=3702 GN=TPPF PE=2 SV=1	G	Carbohydrate transport and metabolism	PREDICTED: probable trehalose-phosphate phosphatase F [Juglans regia]
CSS0039956	CSS0039956	3.13994	3.90803	5.87938	4.25676	2.80147	2.05729	2.59817	2.45713	2.7851	2.23578	1.8698	3.42442	7.00718	10.2616	8.14762	6.48506	6.21626	3.87832	9.43368	9.90109	9.68724	4.73196	4.13856	4.13476	1.13584e-06	1.4364	up	0.000378745	1.38875	up	6.56066e-15	2.19509	up	0.0486817	0.783703	normal	--	--	--	--	--	--	--	--	--	S	Function unknown	uncharacterized protein LOC110643228 isoform X2 [Hevea brasiliensis]
CSS0040906	CSS0040906	27.6886	34.1953	39.6219	26.3387	21.7447	20.0586	21.4349	19.657	24.6681	21.9633	20.1363	24.2246	112.211	116.222	116.542	87.9667	92.7172	93.1528	33.9023	38.1581	34.9621	24.4879	24.1219	29.8621	4.84924e-81	2.25536	up	2.24217e-41	2.56774	up	4.19251e-14	1.04974	up	0.0782832	0.325356	normal	--	--	Cellular Component: integral component of membrane (GO:0016021);;	--	--	--	--	Domain of unknown function (DUF296)	AT-hook motif nuclear-localized protein 1 OS=Arabidopsis thaliana OX=3702 GN=AHL1 PE=1 SV=1	S	Function unknown	PREDICTED: AT-hook motif nuclear-localized protein 1 [Vitis vinifera]
CSS0041129	CSS0041129	6.85078	7.53691	6.00719	4.92188	5.20272	6.30045	7.27487	7.08231	5.57021	4.47157	5.75324	4.69272	24.8611	28.0177	27.5369	23.0115	23.7061	18.1476	31.5439	18.801	28.1811	9.22733	6.50346	8.0398	6.12922e-41	2.46476	up	9.29982e-24	2.51934	up	2.16496e-27	2.31219	up	0.0155615	0.722638	normal	--	--	Cellular Component: integral component of membrane (GO:0016021);;	--	--	--	--	GDP-fucose protein O-fucosyltransferase	Protein ESMERALDA 1 OS=Arabidopsis thaliana OX=3702 GN=ESMD1 PE=2 SV=1	S	Function unknown	PREDICTED: uncharacterized protein At1g04910 isoform X2 [Vitis vinifera]
CSS0041786	CSS0041786	24.4059	29.3102	30.1638	25.6736	18.4096	20.8301	19.7461	18.9344	23.4744	20.1221	18.4104	22.449	128.721	130.058	124.793	96.1253	99.7763	106.544	33.804	38.4919	39.2774	24.3696	23.8854	31.8147	1.86991e-136	2.68498	up	1.26448e-44	2.77846	up	1.64999e-17	1.19208	up	0.010042	0.471679	normal	--	--	Cellular Component: integral component of membrane (GO:0016021);;	--	--	--	--	Domain of unknown function (DUF296)	AT-hook motif nuclear-localized protein 1 OS=Arabidopsis thaliana OX=3702 GN=AHL1 PE=1 SV=1	S	Function unknown	PREDICTED: AT-hook motif nuclear-localized protein 1 [Vitis vinifera]
CSS0043403	CSS0043403	7.13623	3.62888	3.96219	4.92188	4.4023	4.37174	4.6767	3.75796	4.77446	2.89337	3.73961	3.55125	8.83096	8.18625	7.01314	8.57701	9.27172	9.51286	8.54927	8.34362	7.30946	5.44176	3.90207	4.70903	5.55953e-05	1.19444	up	8.21193e-08	1.55604	up	9.36435e-06	1.20161	up	0.191089	0.510647	normal	--	--	--	K22763|1.43368e-108|vvi:100268022|K22763 deubiquitinase DESI2 [EC:3.4.19.12] | (RefSeq) deSI-like protein At4g17486	--	[S]	Function unknown	PPPDE putative peptidase domain	DeSI-like protein At4g17486 OS=Arabidopsis thaliana OX=3702 GN=At4g17486 PE=2 SV=1	S	Function unknown	PREDICTED: deSI-like protein At4g17486 [Nicotiana attenuata]
CSS0043816	CSS0043816	37.6793	32.5204	39.1107	19.1554	17.6092	18.9014	15.8488	16.3327	14.0581	13.8093	13.2325	13.0635	148.783	144.816	135.828	99.1586	99.1441	116.276	77.9261	78.9862	80.7564	21.0572	21.6388	22.052	3.3014e-125	2.46804	up	8.82969e-57	3.05704	up	6.73093e-111	2.70869	up	1.50948e-05	0.764583	normal	[E]	Amino acid transport and metabolism	Molecular Function: glutamate decarboxylase activity (GO:0004351);; Biological Process: glutamate metabolic process (GO:0006536);; Molecular Function: pyridoxal phosphate binding (GO:0030170);;	K01580|0|vvi:100266215|K01580 glutamate decarboxylase [EC:4.1.1.15] | (RefSeq) glutamate decarboxylase 1	Alanine, aspartate and glutamate metabolism (ko00250);; beta-Alanine metabolism (ko00410);; Taurine and hypotaurine metabolism (ko00430);; Butanoate metabolism (ko00650)	[E]	Amino acid transport and metabolism	Pyridoxal-dependent decarboxylase conserved domain	Glutamate decarboxylase 4 OS=Arabidopsis thaliana OX=3702 GN=GAD4 PE=1 SV=1	E	Amino acid transport and metabolism	glutamate decarboxylase 2 [Camellia sinensis]
CSS0043939	CSS0043939	25.9759	27.6354	29.1413	31.7927	29.6155	31.7594	31.0481	26.7394	30.5035	29.7228	31.3552	29.6783	39.1634	43.4679	39.8099	81.7954	85.1312	94.5432	61.2206	74.2026	58.3876	63.1717	61.4872	70.8651	3.93374e-16	1.0603	up	8.01373e-29	2.05637	up	2.37989e-32	1.47945	up	2.17611e-23	1.18536	up	[H]	Coenzyme transport and metabolism	Molecular Function: glutamate-cysteine ligase activity (GO:0004357);; Molecular Function: ATP binding (GO:0005524);; Biological Process: glutathione biosynthetic process (GO:0006750);; Cellular Component: chloroplast (GO:0009507);;	--	--	--	--	Glutamate-cysteine ligase family 2(GCS2)	Glutamate--cysteine ligase, chloroplastic OS=Nicotiana tabacum OX=4097 GN=GSH1 PE=2 SV=2	H	Coenzyme transport and metabolism	glutamate--cysteine ligase, chloroplastic [Prunus avium]
CSS0044024	CSS0044024	5.85171	6.69948	5.36813	3.3256	4.00209	5.01465	4.54679	3.75796	3.58085	3.28792	4.02727	2.9171	11.4227	11.4146	10.6228	12.5517	12.854	8.63475	11.3008	12.9048	11.1844	7.57114	7.80415	9.64777	2.83682e-09	1.38925	up	4.8659e-11	1.99225	up	1.72708e-14	1.89455	up	9.52471e-06	1.29748	up	--	--	--	--	--	--	--	Protein of unknown function (DUF1336)	--	S	Function unknown	PREDICTED: uncharacterized protein LOC102624792 isoform X2 [Citrus sinensis]
CSS0045763	CSS0045763	0.999072	0.837435	0.894688	0.931167	0.667016	0.128581	0.649542	0.867222	1.19362	1.44668	0.575324	1.01464	4.51147	4.61197	4.43478	5.75288	5.47874	10.9764	5.69951	6.4524	6.42881	2.01108	3.78383	3.56049	8.61994e-10	2.69713	up	3.70359e-15	4.04463	up	1.88295e-13	2.99189	up	0.00272229	1.40905	up	[G]	Carbohydrate transport and metabolism	Molecular Function: high-affinity hydrogen:glucose symporter activity (GO:0005358);; Cellular Component: integral component of plasma membrane (GO:0005887);; Cellular Component: plasmodesma (GO:0009506);; Biological Process: proton transport (GO:0015992);; Biological Process: glucose import (GO:0046323);; Biological Process: glucose transmembrane transport (GO:1904659);;	K24193|0|sind:105171358|K24193 MFS transporter, SP family, sugar:H+ symporter | (RefSeq) sugar transport protein 13	--	[R]	General function prediction only	Sugar (and other) transporter;; Major Facilitator Superfamily	Sugar transport protein 13 OS=Arabidopsis thaliana OX=3702 GN=STP13 PE=1 SV=2	G	Carbohydrate transport and metabolism	sugar transport protein 13-like [Olea europaea var. sylvestris]
CSS0046954	CSS0046954	6.56533	5.86204	6.77407	3.45862	3.06827	3.47168	3.1178	5.34787	4.11134	3.9455	2.87662	4.31223	12.7665	11.8758	13.0981	11.6103	9.48244	7.75664	9.33541	9.34485	9.95144	6.03325	6.26697	6.5467	5.20609e-11	1.46125	up	3.19571e-11	2.05692	up	7.06334e-09	1.52549	up	0.0164348	0.785582	normal	--	--	Molecular Function: zinc ion binding (GO:0008270);; Cellular Component: integral component of membrane (GO:0016021);; Molecular Function: ligase activity (GO:0016874);;	--	--	[A]	RNA processing and modification	Protein of unknown function (DUF3675)	--	O	Posttranslational modification, protein turnover, chaperones	unknown [Lotus japonicus]
CSS0047557	CSS0047557	1.71269	1.5353	2.045	2.92652	3.06827	2.82878	1.16918	3.03528	3.05035	1.18365	1.29448	1.39513	28.0287	27.9024	28.7745	28.9736	22.9686	18.4403	14.4453	14.9073	14.2667	5.20516	5.43925	5.62786	2.92662e-62	4.42324	up	1.95228e-34	3.50368	up	2.77589e-26	2.89546	up	2.72832e-07	1.91235	up	[G]	Carbohydrate transport and metabolism	Molecular Function: zinc ion binding (GO:0008270);; Molecular Function: cinnamyl-alcohol dehydrogenase activity (GO:0045551);; Molecular Function: sinapyl alcohol dehydrogenase activity (GO:0052747);; Biological Process: oxidation-reduction process (GO:0055114);;	--	--	[Q]	Secondary metabolites biosynthesis, transport and catabolism	Alcohol dehydrogenase GroES-like domain;; Zinc-binding dehydrogenase;; D-isomer specific 2-hydroxyacid dehydrogenase, NAD binding domain;; Alanine dehydrogenase/PNT, C-terminal domain	Probable mannitol dehydrogenase OS=Fragaria ananassa OX=3747 GN=CAD PE=2 SV=1	C	Energy production and conversion	cinnamyl alcohol dehydrogenase 3 [Camellia sinensis]
CSS0050133	CSS0050133	0.142725	0.418717	0.766876	0.665119	0.933822	0.771484	1.5589	0.578148	1.19362	0.657584	0.719155	1.01464	2.20774	2.19069	1.95955	2.61494	2.95009	2.92703	2.75149	2.33621	3.3465	1.06469	0.709468	1.03369	6.45966e-05	2.50537	up	6.87265e-06	2.29905	up	0.00110992	1.58949	up	0.770757	0.228557	normal	--	--	Molecular Function: nucleic acid binding (GO:0003676);; Molecular Function: microtubule motor activity (GO:0003777);; Molecular Function: ATP binding (GO:0005524);; Cellular Component: microtubule (GO:0005874);; Biological Process: microtubule-based movement (GO:0007018);; Molecular Function: microtubule binding (GO:0008017);; Biological Process: DNA integration (GO:0015074);; Molecular Function:…	--	--	[R]	General function prediction only	--	Retrovirus-related Pol polyprotein from transposon RE1 OS=Arabidopsis thaliana OX=3702 GN=RE1 PE=2 SV=1	J	Translation, ribosomal structure and biogenesis	PREDICTED: uncharacterized protein LOC109122996 [Vitis vinifera]
CSS0000055	CSS0000055	21.9796	23.3086	19.4275	15.1647	15.0746	14.5296	16.2386	12.7193	14.8539	20.9112	22.4376	20.5465	36.9557	36.5499	29.7027	22.6977	23.1793	25.4652	26.2374	29.8145	25.7152	28.1552	26.8415	25.4977	2.13128e-15	1.17124	up	1.07181e-08	1.24414	up	4.56937e-15	1.2422	up	0.0120829	0.417771	normal	--	--	--	--	--	--	--	Senescence regulator	--	S	Function unknown	PREDICTED: uncharacterized protein LOC109230743 [Nicotiana attenuata]
CSS0000362	CSS0000362	1.85542	1.67487	1.91719	0.931167	1.46743	1.67155	1.81872	0.433611	1.06099	0.920617	1.43831	1.14147	4.2235	2.99778	2.16582	3.55632	5.68946	4.97596	2.55495	3.4487	2.90617	4.02217	2.95612	3.33078	0.0065815	1.24073	up	7.90359e-08	2.29932	up	0.000702367	1.65603	up	0.00124729	1.41027	up	--	--	Molecular Function: DNA-directed 5'-3' RNA polymerase activity (GO:0003899);; Biological Process: RNA biosynthetic process (GO:0032774);;	--	--	--	--	--	--	S	Function unknown	PREDICTED: uncharacterized protein LOC104228471 [Nicotiana sylvestris]
CSS0001611	CSS0001611	52.9508	49.5482	49.5913	42.7006	40.6879	42.6888	41.7006	49.8653	53.8453	46.1624	44.0123	43.5028	92.1492	88.8958	80.4448	100.937	95.3512	55.1014	111.632	101.125	117.92	62.3436	59.3588	56.2786	6.3733e-35	1.28095	up	8.28436e-11	1.5464	up	1.05991e-45	1.53881	up	2.76545e-05	0.498736	normal	[MDT]	Cell wall/membrane/envelope biogenesis;; Cell cycle control, cell division, chromosome partitioning;; Signal transduction mechanisms	Molecular Function: ATP binding (GO:0005524);;	--	--	[O]	Posttranslational modification, protein turnover, chaperones	ATPase family associated with various cellular activities (AAA);; IstB-like ATP binding protein;; Holliday junction DNA helicase ruvB N-terminus;; AAA domain (dynein-related subfamily)	ATPase family AAA domain-containing protein FIGL1 OS=Arabidopsis thaliana OX=3702 GN=FIGL1 PE=2 SV=2	O	Posttranslational modification, protein turnover, chaperones	uncharacterized protein LOC105165229 isoform X2 [Sesamum indicum]
CSS0002539	CSS0002539	0.428174	0.837435	0	0.532095	0.133403	0.128581	0.649542	1.1563	0.132624	1.05213	1.15065	0.887813	5.0874	7.37916	4.22851	4.8115	4.5305	5.92724	2.45669	4.89492	4.66749	2.60258	3.07436	4.93874	1.03056e-13	3.96969	up	9.99121e-14	4.45118	up	5.12791e-08	2.79368	up	0.000423493	1.57413	up	[G]	Carbohydrate transport and metabolism	Biological Process: metabolic process (GO:0008152);; Molecular Function: transferase activity, transferring hexosyl groups (GO:0016758);;	K13495|0|cic:CICLE_v10004886mg|K13495 cis-zeatin O-glucosyltransferase [EC:2.4.1.215] | (RefSeq) hypothetical protein	Zeatin biosynthesis (ko00908)	[GC]	Carbohydrate transport and metabolism;; Energy production and conversion	UDP-glucoronosyl and UDP-glucosyl transferase	Zeatin O-glucosyltransferase OS=Phaseolus lunatus OX=3884 GN=ZOG1 PE=2 SV=1	S	Function unknown	PREDICTED: zeatin O-glucosyltransferase-like [Nicotiana tomentosiformis]
CSS0003382	CSS0003382	74.3595	61.2723	67.6129	50.6821	44.1564	44.8747	34.5556	28.9074	31.6971	60.2347	53.649	59.6103	181.995	178.253	183.682	162.545	157.83	197.355	139.049	128.158	136.326	84.5838	78.1597	91.0795	3.78429e-93	1.91864	up	4.26238e-38	2.45463	up	3.02279e-126	2.43174	up	8.4304e-09	0.632918	normal	[Q]	Secondary metabolites biosynthesis, transport and catabolism	Molecular Function: metal ion binding (GO:0046872);; Molecular Function: dioxygenase activity (GO:0051213);;	--	--	[QR]	Secondary metabolites biosynthesis, transport and catabolism;; General function prediction only	2OG-Fe(II) oxygenase superfamily;; non-haem dioxygenase in morphine synthesis N-terminal	Hyoscyamine 6-dioxygenase OS=Hyoscyamus niger OX=4079 GN=H6H PE=1 SV=1	S	Function unknown	protein DMR6-LIKE OXYGENASE 1 [Sesamum indicum]
CSS0004492	CSS0004492	15.4143	16.6091	17.8938	18.4903	20.1439	19.6728	12.6011	10.6957	10.3447	7.891	8.77369	7.22933	36.5717	38.7406	41.5632	33.6805	40.353	49.2473	37.9313	36.9344	38.6609	6.50645	12.061	11.026	3.49988e-33	1.7189	up	6.22075e-13	1.64975	up	1.59002e-44	2.0968	up	0.219934	0.382405	normal	[I]	Lipid transport and metabolism	Biological Process: metabolic process (GO:0008152);; Molecular Function: hydrolase activity (GO:0016787);;	--	--	[V]	Defense mechanisms	alpha/beta hydrolase fold;; Carboxylesterase family;; Steryl acetyl hydrolase	Probable carboxylesterase 15 OS=Arabidopsis thaliana OX=3702 GN=CXE15 PE=2 SV=1	I	Lipid transport and metabolism	PREDICTED: probable carboxylesterase 15 [Ricinus communis]
CSS0005466	CSS0005466	1.71269	0.837435	1.66156	1.33024	2.26785	1.28581	1.5589	2.60167	2.12198	2.10427	1.8698	2.02929	3.35961	3.57428	2.06269	4.3931	5.16266	3.9515	4.61857	3.67119	5.19588	1.65619	1.65542	1.60796	0.00155192	1.52069	up	1.64551e-06	1.97509	up	0.000160451	1.42161	up	0.796011	-0.166932	normal	--	--	--	--	--	--	--	--	--	--	--	uncharacterized protein LOC112028770 [Quercus suber]
CSS0006235	CSS0006235	31.9703	27.7749	29.3969	21.5499	17.7426	21.473	27.6705	23.2705	22.4135	17.3602	19.2734	16.2343	91.0933	91.663	89.6238	127.505	126.011	129.375	70.7526	74.9813	70.9811	35.1348	31.2166	36.7534	2.37535e-84	2.10806	up	2.1258e-69	3.21212	up	6.57895e-61	1.90956	up	7.66328e-12	1.03817	up	[Q]	Secondary metabolites biosynthesis, transport and catabolism	Molecular Function: metal ion binding (GO:0046872);; Molecular Function: dioxygenase activity (GO:0051213);;	--	--	[QR]	Secondary metabolites biosynthesis, transport and catabolism;; General function prediction only	2OG-Fe(II) oxygenase superfamily;; non-haem dioxygenase in morphine synthesis N-terminal	Hyoscyamine 6-dioxygenase OS=Hyoscyamus niger OX=4079 GN=H6H PE=1 SV=1	S	Function unknown	PREDICTED: hyoscyamine 6-dioxygenase-like isoform X2 [Fragaria vesca subsp. vesca]
CSS0006878	CSS0006878	1.28452	1.39572	2.30063	0.931167	1.73424	1.28581	3.37762	3.9025	3.58085	2.10427	2.01363	2.02929	100.212	102.155	101.072	20.9195	23.8115	29.9289	15.0349	13.1273	15.2354	6.03325	4.4933	4.47932	1.32694e-143	6.32074	up	1.15366e-41	4.69966	up	3.17006e-22	2.32378	up	0.000739379	1.2407	up	[QV]	Secondary metabolites biosynthesis, transport and catabolism;; Defense mechanisms	Molecular Function: monooxygenase activity (GO:0004497);; Molecular Function: iron ion binding (GO:0005506);; Cellular Component: integral component of membrane (GO:0016021);; Molecular Function: oxidoreductase activity, acting on paired donors, with incorporation or reduction of molecular oxygen (GO:0016705);; Molecular Function: heme binding (GO:0020037);; Biological Process: oxidation-reductio…	--	--	[QI]	Secondary metabolites biosynthesis, transport and catabolism;; Lipid transport and metabolism	Cytochrome P450	Cytochrome P450 94A1 OS=Vicia sativa OX=3908 GN=CYP94A1 PE=2 SV=2	Q	Secondary metabolites biosynthesis, transport and catabolism	PREDICTED: cytochrome P450 94A2-like [Nicotiana tomentosiformis]
CSS0013023	CSS0013023	0.285449	0.418717	0.383438	0	0.667016	0.642903	0.77945	1.1563	0.397872	0.526067	0.431493	0.12683	4.99141	5.30377	4.74418	13.4931	13.4861	14.2693	4.61857	4.89492	4.93169	2.01108	2.60138	2.87136	1.92272e-13	3.98739	up	1.12817e-28	5.26127	up	2.15954e-10	2.83873	up	4.34852e-05	2.12136	up	--	--	--	--	--	--	--	--	--	--	--	PREDICTED: uncharacterized protein LOC107406762 [Ziziphus jujuba]
CSS0014157	CSS0014157	9.56254	8.37435	6.90188	7.71538	9.73843	10.0293	5.58606	6.50417	5.70283	4.60309	3.30811	5.8342	14.1103	14.9889	14.7482	16.9448	16.5416	12.2204	12.9713	13.7948	12.5934	6.15155	4.96627	5.39815	2.24231e-10	1.31421	up	7.2041e-07	1.28637	up	1.21607e-11	1.48436	up	0.411281	0.323583	normal	--	--	Molecular Function: binding (GO:0005488);;	--	--	--	--	CCT motif;; B-box zinc finger	Zinc finger protein CONSTANS-LIKE 13 OS=Arabidopsis thaliana OX=3702 GN=COL13 PE=1 SV=1	S	Function unknown	PREDICTED: zinc finger protein CONSTANS-LIKE 13 [Vitis vinifera]
CSS0014798	CSS0014798	76.9285	76.067	78.9882	50.15	50.0262	54.904	84.0507	71.5458	76.9219	64.1802	54.3681	70.8982	373.3	354.546	374.687	195.179	178.586	176.061	228.963	228.17	231.261	124.451	130.306	132.197	5.4899e-249	2.74619	up	1.39196e-47	2.38972	up	2.44341e-115	1.91683	up	1.10084e-25	1.10905	up	[H]	Coenzyme transport and metabolism	Molecular Function: GTP cyclohydrolase II activity (GO:0003935);; Molecular Function: 3,4-dihydroxy-2-butanone-4-phosphate synthase activity (GO:0008686);; Biological Process: riboflavin biosynthetic process (GO:0009231);; Cellular Component: chloroplast stroma (GO:0009570);; Cellular Component: membrane (GO:0016020);;	K14652|0|vvi:100248717|K14652 3,4-dihydroxy 2-butanone 4-phosphate synthase / GTP cyclohydrolase II [EC:4.1.99.12 3.5.4.25] | (RefSeq) bifunctional riboflavin biosynthesis protein RIBA 1, chloroplastic	Riboflavin metabolism (ko00740);; Folate biosynthesis (ko00790)	[H]	Coenzyme transport and metabolism	3,4-dihydroxy-2-butanone 4-phosphate synthase;; GTP cyclohydrolase II	Bifunctional riboflavin biosynthesis protein RIBA 1, chloroplastic OS=Arabidopsis thaliana OX=3702 GN=RIBA1 PE=1 SV=2	H	Coenzyme transport and metabolism	PREDICTED: bifunctional riboflavin biosynthesis protein RIBA 1, chloroplastic [Vitis vinifera]
CSS0014997	CSS0014997	17.8406	20.7963	16.36	16.2289	13.4737	17.6156	21.5648	21.6806	21.0872	23.5415	19.1295	20.2929	48.9543	47.0421	46.5136	37.1322	42.987	40.8321	49.3303	51.2854	55.0411	26.8539	27.4328	25.6125	5.86876e-44	1.87072	up	6.72153e-20	1.91643	up	4.38261e-40	1.62529	up	0.0126795	0.425461	normal	--	--	--	--	--	[R]	General function prediction only	AN1-like Zinc finger	Zinc finger A20 and AN1 domain-containing stress-associated protein 5 OS=Arabidopsis thaliana OX=3702 GN=SAP5 PE=2 SV=1	S	Function unknown	Zinc finger, AN1-type [Cynara cardunculus var. scolymus]
CSS0017205	CSS0017205	2.42632	4.32675	2.93969	1.59629	2.80147	1.54297	1.42899	0.867222	0.928368	1.31517	1.15065	1.2683	5.75932	6.34146	5.77553	7.53104	9.69316	9.22016	5.50298	3.78244	4.66749	2.24768	2.1284	1.60796	3.35639e-05	1.3556	up	3.21833e-14	2.6696	up	2.54199e-08	2.35016	up	0.252526	0.632252	normal	[G]	Carbohydrate transport and metabolism	Biological Process: cellular glucose homeostasis (GO:0001678);; Molecular Function: glucokinase activity (GO:0004340);; Molecular Function: ATP binding (GO:0005524);; Molecular Function: glucose binding (GO:0005536);; Cellular Component: cytosol (GO:0005829);; Biological Process: glycolytic process (GO:0006096);; Molecular Function: fructokinase activity (GO:0008865);; Cellular Component: chlorop…	K00844|0|spen:107003275|K00844 hexokinase [EC:2.7.1.1] | (RefSeq) hexokinase-3	Glycolysis / Gluconeogenesis (ko00010);; Fructose and mannose metabolism (ko00051);; Galactose metabolism (ko00052);; Starch and sucrose metabolism (ko00500);; Amino sugar and nucleotide sugar metabolism (ko00520);; Carbon metabolism (ko01200)	[G]	Carbohydrate transport and metabolism	Hexokinase;; Hexokinase	Hexokinase-3 OS=Arabidopsis thaliana OX=3702 GN=At1g50460 PE=1 SV=1	G	Carbohydrate transport and metabolism	hexokinase 3 [Camellia sinensis]
CSS0017261	CSS0017261	138.157	124.499	121.294	75.9566	73.3717	78.6914	43.5193	41.3376	42.8376	54.5794	46.1698	44.137	623.447	647.867	644.899	600.182	700.331	801.934	462.84	459.678	451.69	176.739	158.093	170.099	1.0186e-286	2.81815	up	7.21255e-91	3.76016	up	0	3.77629	up	1.47743e-76	1.87575	up	[Q]	Secondary metabolites biosynthesis, transport and catabolism	Molecular Function: metal ion binding (GO:0046872);; Molecular Function: dioxygenase activity (GO:0051213);;	--	--	[QR]	Secondary metabolites biosynthesis, transport and catabolism;; General function prediction only	2OG-Fe(II) oxygenase superfamily;; non-haem dioxygenase in morphine synthesis N-terminal	Hyoscyamine 6-dioxygenase OS=Hyoscyamus niger OX=4079 GN=H6H PE=1 SV=1	S	Function unknown	protein DMR6-LIKE OXYGENASE 1 [Sesamum indicum]
CSS0018287	CSS0018287	3.42539	3.62888	5.75157	2.26141	3.73529	4.11458	10.0029	8.67222	8.75318	5.39219	4.60259	5.58054	232.389	239.938	249.379	50.8345	60.8983	68.4194	30.1681	28.1458	30.9992	14.0776	11.8245	12.4043	3.85029e-300	6.26184	up	2.68592e-66	4.66166	up	2.30092e-35	2.0439	up	2.73488e-08	1.32528	up	[QV]	Secondary metabolites biosynthesis, transport and catabolism;; Defense mechanisms	Molecular Function: monooxygenase activity (GO:0004497);; Molecular Function: iron ion binding (GO:0005506);; Cellular Component: integral component of membrane (GO:0016021);; Molecular Function: oxidoreductase activity, acting on paired donors, with incorporation or reduction of molecular oxygen (GO:0016705);; Molecular Function: heme binding (GO:0020037);; Biological Process: oxidation-reductio…	--	--	[QI]	Secondary metabolites biosynthesis, transport and catabolism;; Lipid transport and metabolism	Cytochrome P450	Cytochrome P450 94A1 OS=Vicia sativa OX=3908 GN=CYP94A1 PE=2 SV=2	Q	Secondary metabolites biosynthesis, transport and catabolism	PREDICTED: cytochrome P450 94A2-like [Nicotiana tabacum]
CSS0019049	CSS0019049	3.85356	0.418717	2.30063	0.798143	3.60188	5.01465	3.63744	3.61343	2.91773	5.5237	4.45876	2.9171	14.5903	14.2971	19.4924	10.7736	11.1682	8.56157	14.3471	12.3486	16.5564	7.09794	7.44941	5.85757	1.96256e-05	3.01784	up	9.18039e-08	2.18969	up	4.3368e-22	2.40985	up	0.0337859	0.704004	normal	[T]	Signal transduction mechanisms	Molecular Function: protein serine/threonine phosphatase activity (GO:0004722);; Biological Process: protein dephosphorylation (GO:0006470);; Cellular Component: integral component of membrane (GO:0016021);;	--	--	[T]	Signal transduction mechanisms	Protein phosphatase 2C;; Stage II sporulation protein E (SpoIIE)	Probable protein phosphatase 2C 32 OS=Oryza sativa subsp. japonica OX=39947 GN=Os03g0292100 PE=2 SV=1	T	Signal transduction mechanisms	probable protein phosphatase 2C 30 isoform X2 [Durio zibethinus]
CSS0019320	CSS0019320	11.2752	11.0262	8.69126	16.894	16.1418	19.2871	23.1237	27.8956	26.79	20.6481	26.0334	21.8148	75.6391	82.5543	82.6107	82.423	83.6562	89.2745	98.6606	109.468	103.125	123.623	135.508	144.372	1.89046e-133	3.44921	up	1.26336e-50	2.84547	up	9.86405e-106	2.35031	up	3.01064e-113	2.62267	up	--	--	Cellular Component: nucleus (GO:0005634);; Biological Process: regulation of transcription, DNA-templated (GO:0006355);; Biological Process: auxin-activated signaling pathway (GO:0009734);;	--	--	--	--	AUX/IAA family	Auxin-induced protein 22D OS=Vigna radiata var. radiata OX=3916 GN=AUX22D PE=2 SV=1	K	Transcription	hypothetical protein POPTR_005G218200v3 [Populus trichocarpa]
CSS0019770	CSS0019770	74.074	76.9044	64.0341	69.1724	57.6301	61.2044	64.4346	66.7761	72.8106	72.4657	72.9223	74.3226	381.171	381.871	349.522	256.369	271.935	274.775	223.362	216.489	209.861	97.2418	90.4571	100.383	9.77786e-231	2.86987	up	4.93403e-55	2.65874	up	1.3134e-126	2.02313	up	2.19264e-06	0.478003	normal	--	--	Molecular Function: transcription factor activity, sequence-specific DNA binding (GO:0003700);; Cellular Component: nucleus (GO:0005634);; Biological Process: hypotonic response (GO:0006971);; Biological Process: cellular response to starvation (GO:0009267);; Molecular Function: sequence-specific DNA binding (GO:0043565);; Biological Process: positive regulation of transcription, DNA-templated (G…	--	--	--	--	bZIP transcription factor;; Basic region leucine zipper	bZIP transcription factor 53 OS=Arabidopsis thaliana OX=3702 GN=BZIP53 PE=1 SV=1	K	Transcription	common plant regulatory factor 6 [Petroselinum crispum]
CSS0021003	CSS0021003	0.999072	0.837435	0.766876	1.72931	2.26785	2.95736	1.16918	2.45713	2.12198	1.31517	0.575324	1.01464	3.16763	3.34368	3.3003	5.43908	3.47689	3.00021	5.89605	3.89369	5.54815	1.77449	1.18245	1.14854	1.96142e-06	2.30241	up	0.00254669	1.29473	up	4.62359e-06	1.72458	up	0.506904	0.444557	normal	--	--	Biological Process: lipid transport (GO:0006869);; Molecular Function: lipid binding (GO:0008289);; Cellular Component: membrane (GO:0016020);;	--	--	--	--	Probable lipid transfer;; Protease inhibitor/seed storage/LTP family	Non-specific lipid-transfer protein-like protein At2g13820 OS=Arabidopsis thaliana OX=3702 GN=At2g13820 PE=1 SV=1	S	Function unknown	PREDICTED: non-specific lipid-transfer protein-like protein At2g13820 [Vitis vinifera]
CSS0021023	CSS0021023	18.5542	20.9359	15.9766	22.6141	24.146	23.5303	35.0753	33.9662	29.4425	25.2512	26.1772	24.2246	60.6649	61.3393	59.7148	56.5874	52.5748	45.4422	51.8852	52.8429	56.2741	32.6505	35.8281	36.9831	6.09525e-66	2.2089	up	3.23302e-19	1.6993	up	7.98355e-20	1.06275	up	0.000111439	0.562848	normal	--	--	Molecular Function: DNA binding (GO:0003677);;	--	--	[R]	General function prediction only	C2H2-type zinc finger;; C2H2-type zinc finger;; Zinc-finger double-stranded RNA-binding	Zinc finger protein ZAT10 OS=Arabidopsis thaliana OX=3702 GN=ZAT10 PE=2 SV=1	S	Function unknown	PREDICTED: zinc finger protein ZAT10 [Nelumbo nucifera]
CSS0021494	CSS0021494	27.5458	25.9605	27.7353	17.5591	22.5451	14.0153	16.8881	25.5831	16.8432	17.6232	14.0954	16.2343	64.8884	60.8781	63.6339	63.8046	62.9002	50.0523	70.3595	70.8651	73.3588	31.1127	26.9598	35.1454	4.14517e-49	1.71782	up	5.64418e-24	2.25878	up	1.27972e-61	2.20836	up	5.15561e-10	1.0259	up	[R]	General function prediction only	Biological Process: lipid catabolic process (GO:0016042);; Molecular Function: hydrolase activity (GO:0016787);;	--	--	[U]	Intracellular trafficking, secretion, and vesicular transport	Patatin-like phospholipase	--	S	Function unknown	PREDICTED: uncharacterized protein LOC101258309 isoform X1 [Solanum lycopersicum]
CSS0022345	CSS0022345	4.70991	5.5829	7.54095	4.38979	4.1355	4.75749	4.93652	4.76972	4.77446	4.20854	5.03409	5.45371	79.5747	79.0954	83.7451	35.2494	31.7135	29.6362	14.8384	14.6848	15.1473	7.33454	5.43925	5.51301	3.02439e-148	4.23007	up	1.67311e-45	3.39548	up	5.79224e-19	1.9561	up	0.290663	0.379326	normal	[C]	Energy production and conversion	Molecular Function: oxidoreductase activity (GO:0016491);; Biological Process: oxidation-reduction process (GO:0055114);;	--	--	[C]	Energy production and conversion	Pyridine nucleotide-disulphide oxidoreductase;; Pyridine nucleotide-disulphide oxidoreductase;; L-lysine 6-monooxygenase (NADPH-requiring);; FAD-NAD(P)-binding	Alternative NAD(P)H-ubiquinone oxidoreductase C1, chloroplastic/mitochondrial OS=Arabidopsis thaliana OX=3702 GN=NDC1 PE=1 SV=2	S	Function unknown	apoptosis-inducing factor homolog B [Sesamum indicum]
CSS0022658	CSS0022658	0.570898	1.39572	0.383438	0.266048	0.266806	0.385742	0.649542	0.722685	0.397872	0.657584	1.00682	0.887813	9.21492	10.7228	8.14762	5.96207	4.21442	3.14656	2.26015	3.11495	2.81811	1.06469	1.41894	1.14854	3.34881e-22	3.93964	up	8.10028e-12	4.06067	up	1.08462e-05	2.3717	up	0.5084	0.452802	normal	--	--	Molecular Function: DNA binding (GO:0003677);; Cellular Component: nucleus (GO:0005634);; Biological Process: regulation of transcription, DNA-templated (GO:0006355);; Biological Process: xylem development (GO:0010089);; Biological Process: regulation of programmed cell death (GO:0043067);; Biological Process: shoot system development (GO:0048367);;	--	--	--	--	No apical meristem (NAM) protein	NAC domain-containing protein 104 OS=Arabidopsis thaliana OX=3702 GN=NAC104 PE=2 SV=1	S	Function unknown	PREDICTED: NAC transcription factor 25 isoform X1 [Nicotiana sylvestris]
CSS0023522	CSS0023522	7.42168	6.55991	10.225	7.31631	6.40335	5.27181	7.40478	8.09407	6.36595	5.26067	5.60941	7.22933	108.083	111.033	105.919	48.9517	45.7264	42.5152	21.9137	21.1372	21.6642	9.46393	8.39537	7.58039	5.91828e-184	4.21849	up	1.99507e-52	3.3945	up	7.41233e-25	1.90763	up	0.0609921	0.549354	normal	[C]	Energy production and conversion	Molecular Function: oxidoreductase activity (GO:0016491);; Biological Process: oxidation-reduction process (GO:0055114);;	--	--	[C]	Energy production and conversion	Pyridine nucleotide-disulphide oxidoreductase;; Pyridine nucleotide-disulphide oxidoreductase	--	S	Function unknown	apoptosis-inducing factor homolog B [Sesamum indicum]
CSS0024435	CSS0024435	48.5263	40.0573	41.2835	30.8615	22.5451	24.6875	27.6705	36.1343	26.79	31.564	27.1841	33.2296	75.0632	63.4146	66.6248	63.9092	61.5305	60.3701	79.7932	76.3163	79.8757	48.8575	38.4295	45.0229	1.65814e-22	1.15996	up	2.92657e-20	1.81496	up	1.67469e-50	1.7363	up	3.34701e-05	0.603976	normal	[J]	Translation, ribosomal structure and biogenesis	Molecular Function: nucleotide binding (GO:0000166);; Molecular Function: RNA binding (GO:0003723);;	K12891|8.73288e-62|pxb:103962198|K12891 splicing factor, arginine/serine-rich 2 | (RefSeq) serine/arginine-rich splicing factor SC35-like	Spliceosome (ko03040)	[A]	RNA processing and modification	RNA recognition motif. (a.k.a. RRM, RBD, or RNP domain)	Serine/arginine-rich splicing factor SC35 OS=Arabidopsis thaliana OX=3702 GN=SC35 PE=1 SV=1	A	RNA processing and modification	unnamed protein product [Coffea canephora]
CSS0025582	CSS0025582	18.5542	15.4925	12.1422	3.05955	5.60293	5.14323	4.80661	3.46889	4.11134	1.70972	2.73279	3.29759	21.2135	20.0621	19.0799	10.4598	11.8004	15.3669	11.399	13.906	14.3547	6.97965	6.85819	6.5467	1.36784e-06	0.887513	normal	2.24998e-10	1.99563	up	1.42655e-16	1.998	up	2.83285e-05	1.36645	up	--	--	--	--	--	--	--	--	--	S	Function unknown	hypothetical protein CDL12_02697 [Handroanthus impetiginosus]
CSS0025667	CSS0025667	12.8452	12.1428	12.0144	8.64655	10.9391	8.61491	15.1993	10.9848	14.1908	9.4692	12.3695	12.683	27.8367	24.3282	20.3175	53.2402	65.9556	66.4437	49.8216	46.0568	49.8453	22.1219	18.9191	17.4579	8.31405e-17	1.46349	up	3.12142e-49	3.26706	up	2.73431e-53	2.1913	up	3.39104e-05	0.827829	normal	[R]	General function prediction only	Molecular Function: protein kinase activity (GO:0004672);; Molecular Function: ATP binding (GO:0005524);; Biological Process: protein phosphorylation (GO:0006468);; Molecular Function: zinc ion binding (GO:0008270);;	--	--	--	--	von Willebrand factor type A domain;; VWA / Hh protein intein-like;; von Willebrand factor type A domain;; von Willebrand factor type A domain;; RING-like zinc finger;; Ring finger domain;; VWA domain containing CoxE-like protein;; RING-H2 zinc finger domain;; Zinc finger, C3HC4 type (RING finger);; Anaphase-promoting complex subunit 11 RING-H2 finger	E3 ubiquitin-protein ligase WAV3 OS=Arabidopsis thaliana OX=3702 GN=WAV3 PE=1 SV=1	S	Function unknown	PREDICTED: uncharacterized protein LOC100233041 [Vitis vinifera]
CSS0025819	CSS0025819	70.3632	71.3215	63.2673	67.177	64.1669	61.0758	57.4195	72.2685	73.7389	83.9077	68.4636	71.6592	247.939	259.193	239.478	189.636	215.989	318.169	140.129	150.185	129.016	80.68	73.6664	89.5864	1.47115e-163	2.36395	up	1.98026e-26	2.47187	up	2.59503e-41	1.39623	up	0.125884	0.210841	normal	--	--	Molecular Function: transcription factor activity, sequence-specific DNA binding (GO:0003700);; Cellular Component: nucleus (GO:0005634);; Biological Process: hypotonic response (GO:0006971);; Biological Process: cellular response to starvation (GO:0009267);; Molecular Function: sequence-specific DNA binding (GO:0043565);; Biological Process: positive regulation of transcription, DNA-templated (G…	--	--	--	--	bZIP transcription factor;; Basic region leucine zipper	bZIP transcription factor 53 OS=Arabidopsis thaliana OX=3702 GN=BZIP53 PE=1 SV=1	K	Transcription	common plant regulatory factor 6 [Petroselinum crispum]
CSS0025882	CSS0025882	157.996	151.157	144.045	125.974	127.8	120.094	90.6761	93.3709	96.9481	111.658	108.736	121.377	227.493	221.605	220.398	293.292	312.394	381.027	240.362	238.405	247.289	169.523	175.593	175.038	8.07608e-41	1.06412	up	5.47616e-26	1.9697	up	7.88653e-112	1.72325	up	2.14269e-15	0.691946	normal	[H]	Coenzyme transport and metabolism	Cellular Component: endosome (GO:0005768);; Cellular Component: vacuolar membrane (GO:0005774);; Cellular Component: trans-Golgi network (GO:0005802);; Molecular Function: S-adenosylmethionine-dependent methyltransferase activity (GO:0008757);; Biological Process: methylation (GO:0032259);;	--	--	[R]	General function prediction only	Methyltransferase domain;; Methyltransferase domain;; Methyltransferase domain	--	S	Function unknown	embryo-abundant family protein [Populus trichocarpa]
CSS0026199	CSS0026199	111.325	105.796	117.076	104.69	96.7173	94.3782	91.5854	88.7457	90.1843	83.3816	89.3191	95.8838	148.975	147.007	147.07	134.513	140.235	137.936	348.555	370.012	350.15	172.007	176.776	174.693	7.16077e-25	0.906265	normal	4.21926e-10	1.05432	up	2.06258e-217	2.33399	up	5.07861e-32	1.04653	up	--	--	Molecular Function: transcription factor activity, sequence-specific DNA binding (GO:0003700);; Cellular Component: nucleus (GO:0005634);; Biological Process: regulation of transcription, DNA-templated (GO:0006355);; Molecular Function: sequence-specific DNA binding (GO:0043565);;	--	--	[K]	Transcription	HSF-type DNA-binding	Heat stress transcription factor B-3 OS=Arabidopsis thaliana OX=3702 GN=HSFB3 PE=1 SV=1	K	Transcription	heat stress transcription factor B-3-like isoform X1 [Quercus suber]
CSS0028311	CSS0028311	235.638	238.39	236.07	195.811	217.314	218.201	232.926	215.505	212.198	139.145	127.147	117.825	549.919	581.109	544.343	604.575	654.604	763.736	815.817	829.467	800.606	343.186	340.19	334.571	6.32746e-131	1.73795	up	2.17483e-35	2.24729	up	2.31293e-239	2.24142	up	3.86793e-73	1.48889	up	[R]	General function prediction only	Molecular Function: 3-beta-hydroxy-delta5-steroid dehydrogenase activity (GO:0003854);; Molecular Function: delta4-3-oxosteroid 5beta-reductase activity (GO:0047787);; Molecular Function: coenzyme binding (GO:0050662);; Biological Process: oxidation-reduction process (GO:0055114);;	K22419|0|nnu:104607744|K22419 Delta4-3-oxosteroid 5beta-reductase [EC:1.3.1.3] | (RefSeq) 3-oxo-Delta(4,5)-steroid 5-beta-reductase-like	--	--	--	--	3-oxo-Delta(4,5)-steroid 5-beta-reductase OS=Digitalis lanata OX=49450 PE=1 SV=1	S	Function unknown	unnamed protein product [Coffea canephora]
CSS0028979	CSS0028979	90.2019	86.8141	79.2438	68.2412	56.9631	65.9619	78.075	79.6399	82.4921	69.9669	59.1145	63.542	127.089	126.368	121.389	138.697	143.922	173.354	176.39	177.33	172.785	117.708	115.289	107.504	1.45615e-30	1.04984	up	3.96882e-21	1.82375	up	4.43063e-76	1.48557	up	5.95937e-19	0.904473	normal	[R]	General function prediction only	Molecular Function: ATP binding (GO:0005524);; Molecular Function: ATPase activity (GO:0016887);;	K06185|0|egr:104421630|K06185 ATP-binding cassette, subfamily F, member 2 | (RefSeq) ABC transporter F family member 1	--	[R]	General function prediction only	ABC transporter;; ABC transporter;; AAA domain, putative AbiEii toxin, Type IV TA system;; P-loop containing region of AAA domain	ABC transporter F family member 1 OS=Arabidopsis thaliana OX=3702 GN=ABCF1 PE=2 SV=1	S	Function unknown	PREDICTED: ABC transporter F family member 1 [Eucalyptus grandis]
CSS0029619	CSS0029619	0.856347	1.25615	2.55625	0.665119	1.33403	1.02865	3.50753	2.89074	2.91773	1.31517	1.72597	1.52196	106.739	110.341	104.785	21.6517	23.0739	28.8313	14.3471	12.6823	14.3547	4.25877	4.25681	4.0199	2.82008e-144	6.47953	up	9.10093e-43	5.03311	up	1.02799e-22	2.46423	up	0.000567961	1.36679	up	[QV]	Secondary metabolites biosynthesis, transport and catabolism;; Defense mechanisms	Molecular Function: monooxygenase activity (GO:0004497);; Molecular Function: iron ion binding (GO:0005506);; Cellular Component: integral component of membrane (GO:0016021);; Molecular Function: oxidoreductase activity, acting on paired donors, with incorporation or reduction of molecular oxygen (GO:0016705);; Molecular Function: heme binding (GO:0020037);; Biological Process: oxidation-reductio…	--	--	[QI]	Secondary metabolites biosynthesis, transport and catabolism;; Lipid transport and metabolism	Cytochrome P450	Cytochrome P450 94A1 OS=Vicia sativa OX=3908 GN=CYP94A1 PE=2 SV=2	Q	Secondary metabolites biosynthesis, transport and catabolism	PREDICTED: cytochrome P450 94A2-like [Nicotiana tabacum]
CSS0031216	CSS0031216	21.1232	22.6107	23.0063	6.25212	6.53675	5.52897	10.9123	9.97306	10.0794	4.99764	4.74642	6.46835	92.4371	96.6209	93.9554	164.009	158.146	155.938	164.205	148.516	153.851	7.92604	10.642	10.6815	8.10657e-116	2.57699	up	1.59118e-143	5.23674	up	3.91818e-246	4.24962	up	0.00110802	0.890304	normal	--	--	--	--	--	--	--	--	F-box protein At3g44326 OS=Arabidopsis thaliana OX=3702 GN=At3g44326 PE=2 SV=1	S	Function unknown	F-box protein At2g27310 [Prunus persica]
CSS0031361	CSS0031361	152.144	152.553	142.128	65.5807	56.2961	60.5615	44.5586	46.9745	45.7553	46.9515	51.06	45.2785	248.707	263.228	248.966	139.324	122.745	87.4451	106.227	115.587	109.906	80.0885	78.8692	80.398	2.16634e-58	1.26843	up	8.52669e-13	1.49606	up	7.65883e-68	1.62502	up	7.49642e-15	0.825178	normal	[I]	Lipid transport and metabolism	Biological Process: metabolic process (GO:0008152);; Molecular Function: hydrolase activity (GO:0016787);;	--	--	[V]	Defense mechanisms	alpha/beta hydrolase fold;; Steryl acetyl hydrolase;; Carboxylesterase family	Probable carboxylesterase 6 OS=Arabidopsis thaliana OX=3702 GN=CXE6 PE=2 SV=1	I	Lipid transport and metabolism	PREDICTED: probable carboxylesterase 15 [Ricinus communis]
CSS0032292	CSS0032292	18.8396	17.0278	13.676	8.64655	10.272	10.2865	10.6525	12.4302	11.4057	6.70735	8.3422	6.72201	62.1047	54.6519	54.455	78.5529	103.464	167.865	48.2493	51.6192	56.0099	16.6802	17.6185	16.7687	4.65381e-61	2.28675	up	2.5003e-46	4.10091	up	1.61941e-70	2.52179	up	6.066e-10	1.28119	up	[E]	Amino acid transport and metabolism	Molecular Function: prephenate dehydratase activity (GO:0004664);; Biological Process: L-phenylalanine biosynthetic process (GO:0009094);; Cellular Component: chloroplast stroma (GO:0009570);; Molecular Function: amino acid binding (GO:0016597);; Molecular Function: arogenate dehydratase activity (GO:0047769);;	K05359|0|vvi:100267022|K05359 arogenate/prephenate dehydratase [EC:4.2.1.91 4.2.1.51] | (RefSeq) arogenate dehydratase/prephenate dehydratase 6, chloroplastic-like	Phenylalanine, tyrosine and tryptophan biosynthesis (ko00400);; Biosynthesis of amino acids (ko01230)	[E]	Amino acid transport and metabolism	Prephenate dehydratase	Arogenate dehydratase/prephenate dehydratase 6, chloroplastic OS=Arabidopsis thaliana OX=3702 GN=ADT6 PE=1 SV=1	E	Amino acid transport and metabolism	PREDICTED: arogenate dehydratase 3, chloroplastic [Vitis vinifera]
CSS0034355	CSS0034355	1.1418	1.11658	1.0225	2.52745	2.53466	1.92871	2.07853	3.75796	2.7851	2.63033	2.87662	3.55125	3.74356	2.76718	4.22851	3.55632	4.5305	3.58562	3.9307	5.00617	4.75555	1.65619	1.53718	1.83767	3.43816e-06	2.12478	up	0.00149607	1.27856	up	0.00545581	1.00031	up	0.165391	-0.659241	normal	--	--	--	--	--	--	--	--	--	--	--	--
CSS0039256	CSS0039256	98.3372	105.936	94.837	56.8012	55.8959	57.2184	60.6672	62.1509	54.9063	34.8519	40.5603	36.0198	361.206	362.501	343.541	435.44	480.338	506.889	348.063	354.103	374.28	91.3269	88.92	97.7411	5.32793e-187	2.33419	up	4.30892e-102	3.62469	up	4.38566e-291	2.95054	up	4.57421e-38	1.39792	up	[E]	Amino acid transport and metabolism	Molecular Function: prephenate dehydratase activity (GO:0004664);; Biological Process: L-phenylalanine biosynthetic process (GO:0009094);; Cellular Component: chloroplast stroma (GO:0009570);; Molecular Function: amino acid binding (GO:0016597);; Molecular Function: arogenate dehydratase activity (GO:0047769);;	K05359|0|vvi:100267022|K05359 arogenate/prephenate dehydratase [EC:4.2.1.91 4.2.1.51] | (RefSeq) arogenate dehydratase/prephenate dehydratase 6, chloroplastic-like	Phenylalanine, tyrosine and tryptophan biosynthesis (ko00400);; Biosynthesis of amino acids (ko01230)	[E]	Amino acid transport and metabolism	Prephenate dehydratase	Arogenate dehydratase/prephenate dehydratase 6, chloroplastic OS=Arabidopsis thaliana OX=3702 GN=ADT6 PE=1 SV=1	E	Amino acid transport and metabolism	PREDICTED: arogenate dehydratase 3, chloroplastic [Vitis vinifera]
CSS0040330	CSS0040330	1.42725	2.37273	2.55625	1.86233	1.33403	2.82878	0.649542	1.44537	0.795744	1.31517	1.58214	0.634152	6.91119	5.53437	6.49747	5.02069	4.74122	4.97596	4.71684	6.2299	4.66749	1.77449	2.24665	2.87136	3.6863e-09	2.02153	up	3.97399e-06	1.81229	up	2.85353e-10	2.66787	up	0.0957476	0.874274	normal	--	--	Cellular Component: cytosol (GO:0005829);; Cellular Component: plasma membrane (GO:0005886);; Cellular Component: plasmodesma (GO:0009506);; Cellular Component: integral component of membrane (GO:0016021);;	--	--	[O]	Posttranslational modification, protein turnover, chaperones	CS domain	Uncharacterized protein OsI_027940 OS=Oryza sativa subsp. indica OX=39946 GN=OsI_027940 PE=1 SV=2	S	Function unknown	PREDICTED: uncharacterized protein OsI_027940 isoform X2 [Vitis vinifera]
CSS0040446	CSS0040446	2.42632	2.37273	2.55625	1.99536	3.46848	3.3431	2.72808	2.16806	1.85674	3.1564	4.1711	1.6488	10.4628	11.7605	13.7169	9.62299	10.536	5.48819	9.92502	9.01111	10.0395	2.48428	1.65542	1.95252	2.16661e-22	2.74013	up	1.3869e-08	2.04875	up	3.88335e-16	2.40005	up	0.461271	-0.396342	normal	[C]	Energy production and conversion	Molecular Function: succinate-CoA ligase (ADP-forming) activity (GO:0004775);; Molecular Function: succinate-CoA ligase (GDP-forming) activity (GO:0004776);; Molecular Function: copper ion binding (GO:0005507);; Molecular Function: ATP binding (GO:0005524);; Cellular Component: mitochondrion (GO:0005739);; Cellular Component: Golgi apparatus (GO:0005794);; Biological Process: tricarboxylic acid c…	K01900|1.67009e-69|jcu:105644505|K01900 succinyl-CoA synthetase beta subunit [EC:6.2.1.4 6.2.1.5] | (RefSeq) succinate--CoA ligase [ADP-forming] subunit beta, mitochondrial	Citrate cycle (TCA cycle) (ko00020);; Propanoate metabolism (ko00640);; Carbon metabolism (ko01200)	[C]	Energy production and conversion	ATP-grasp domain	Succinate--CoA ligase [ADP-forming] subunit beta, mitochondrial OS=Arabidopsis thaliana OX=3702 GN=At2g20420 PE=1 SV=1	C	Energy production and conversion	succinate--CoA ligase [ADP-forming] subunit beta, mitochondrial [Quercus suber]
CSS0041524	CSS0041524	2.71177	4.74546	2.55625	3.05955	3.73529	3.3431	3.89725	4.91426	3.3156	5.39219	2.44513	4.31223	17.5659	25.4812	25.5773	14.9575	18.5434	5.85407	22.1102	13.1273	16.116	4.96856	5.43925	6.66155	9.36591e-39	3.23716	up	2.59163e-10	2.4395	up	1.07322e-21	2.407	up	0.161159	0.529144	normal	--	--	--	--	--	--	--	PB1 domain	--	S	Function unknown	PREDICTED: uncharacterized protein LOC104234359 [Nicotiana sylvestris]
CSS0042525	CSS0042525	3.99629	3.21017	3.32313	1.99536	2.13445	2.95736	3.1178	3.17981	1.98936	2.49882	2.15747	3.42442	5.47136	5.76497	4.84732	5.54368	5.79482	6.3663	4.91337	4.89492	5.37202	2.95748	3.19261	3.21592	0.000919917	1.09113	up	2.37404e-07	1.85598	up	0.000465821	1.19994	up	0.600371	0.265472	normal	--	--	Cellular Component: integral component of membrane (GO:0016021);; Molecular Function: kinase activity (GO:0016301);; Biological Process: phosphorylation (GO:0016310);; Molecular Function: nucleotidyltransferase activity (GO:0016779);;	--	--	[I]	Lipid transport and metabolism	--	Dolichol kinase EVAN OS=Arabidopsis thaliana OX=3702 GN=EVN PE=2 SV=1	I	Lipid transport and metabolism	dolichol kinase EVAN-like isoform X5 [Durio zibethinus]
CSS0044933	CSS0044933	5.13808	5.02461	5.24032	3.72467	4.80251	5.78613	5.45615	5.20333	4.64184	5.12915	6.32856	6.59518	11.5186	9.68515	11.2416	7.32184	6.95379	8.12252	9.04061	8.23237	8.89465	5.44176	6.26697	6.31699	1.38729e-10	1.55929	up	0.000155128	1.20697	up	1.27647e-05	1.11423	up	0.843205	0.0840064	normal	--	--	Cellular Component: integral component of membrane (GO:0016021);; Molecular Function: transferase activity, transferring glycosyl groups (GO:0016757);;	--	--	[S]	Function unknown	Protein of unknown function (DUF563)	--	S	Function unknown	DUF563 domain-containing protein [Cephalotus follicularis]
CSS0046770	CSS0046770	1.99814	1.5353	1.40594	0.399071	0.933822	0.257161	0.909359	0.433611	1.19362	1.18365	1.15065	0.507322	31.0044	32.0532	34.9626	68.1977	98.512	209.502	72.6197	74.9813	72.3901	96.2955	98.8525	87.0596	9.08054e-69	4.73899	up	1.61604e-28	7.50043	up	3.13984e-94	6.56971	up	1.1832e-116	6.23589	up	[HJ]	Coenzyme transport and metabolism;; Translation, ribosomal structure and biogenesis	--	--	--	--	--	GH3 auxin-responsive promoter	Probable indole-3-acetic acid-amido synthetase GH3.1 OS=Arabidopsis thaliana OX=3702 GN=GH3.1 PE=2 SV=1	S	Function unknown	auxin early response protein GH3.1 [Camellia sinensis]
CSS0047036	CSS0047036	12.5598	12.5615	9.71376	10.1098	9.73843	10.415	10.1329	10.9848	9.4163	13.1517	5.75324	10.7806	21.7894	29.4013	30.0121	17.2586	20.5453	8.85428	24.6651	15.3523	18.5819	7.45284	6.85819	8.61408	4.13678e-21	1.71273	up	0.000259103	1.16455	up	2.65764e-10	1.28852	up	0.446865	-0.271214	normal	--	--	--	--	--	--	--	PB1 domain	--	S	Function unknown	PREDICTED: uncharacterized protein LOC104234359 [Nicotiana sylvestris]
CSS0048089	CSS0048089	9.56254	11.5845	8.81907	8.24748	9.60502	7.972	10.2628	7.37139	7.69219	5.12915	4.74642	5.32688	17.8539	20.2927	19.0799	22.6977	23.1793	25.0261	21.0292	22.5834	23.0732	17.1534	13.9529	17.343	2.19722e-14	1.42569	up	1.36258e-18	2.0181	up	3.30465e-21	1.73293	up	5.30663e-14	1.68972	up	--	--	--	--	--	--	--	F-box domain	F-box protein At2g32560 OS=Arabidopsis thaliana OX=3702 GN=At2g32560 PE=2 SV=1	S	Function unknown	F-box protein At2g32560 isoform X2 [Citrus clementina]
CSS0048167	CSS0048167	1.28452	1.25615	1.15031	0.665119	0.933822	0.642903	0.649542	0.578148	1.45886	0.131517	0.431493	0.380491	2.5917	2.53659	2.9909	4.6023	2.63401	4.68325	2.55495	2.44746	1.93745	1.53789	1.77367	1.83767	0.00120732	1.56916	up	1.32123e-08	2.84674	up	0.00288685	1.594	up	0.00195535	1.7527	up	[R]	General function prediction only	Cellular Component: nucleus (GO:0005634);; Cellular Component: cytosol (GO:0005829);; Biological Process: cytokinin biosynthetic process (GO:0009691);; Molecular Function: hydrolase activity, hydrolyzing N-glycosyl compounds (GO:0016799);;	K22522|9.71899e-133|vvi:100256973|K22522 cytokinin riboside 5'-monophosphate phosphoribohydrolase [EC:3.2.2.-] | (RefSeq) cytokinin riboside 5'-monophosphate phosphoribohydrolase LOG1	--	--	--	Possible lysine decarboxylase	Cytokinin riboside 5&apos;-monophosphate phosphoribohydrolase LOG1 OS=Arabidopsis thaliana OX=3702 GN=LOG1 PE=1 SV=1	S	Function unknown	Lysine_decarbox domain-containing protein [Cephalotus follicularis]
CSS0048649	CSS0048649	3.28266	1.25615	1.78938	1.46326	1.20063	0.514323	1.94863	2.02352	2.38723	1.97275	2.15747	1.6488	5.66333	6.57206	6.80687	6.48506	4.63586	7.09806	4.02897	5.22867	4.13909	7.68944	9.57782	6.66155	7.51762e-09	2.04308	up	5.51925e-12	2.99161	up	0.000200233	1.37775	up	1.37248e-09	1.96051	up	[T]	Signal transduction mechanisms	Molecular Function: protein serine/threonine kinase activity (GO:0004674);; Molecular Function: ATP binding (GO:0005524);; Biological Process: protein phosphorylation (GO:0006468);;	--	--	[R]	General function prediction only	Protein kinase domain;; Protein tyrosine kinase;; Kinase-like	Serine/threonine-protein kinase UCNL OS=Arabidopsis thaliana OX=3702 GN=UCNL PE=2 SV=1	T	Signal transduction mechanisms	PREDICTED: serine/threonine-protein kinase UCNL [Vitis vinifera]
CSS0050067	CSS0050067	3.71084	4.46632	4.85688	5.05491	5.60293	7.07194	4.93652	7.37139	3.71347	3.28792	4.31493	3.29759	8.15904	9.91574	9.5915	10.3552	8.63955	6.95171	8.84407	7.89862	9.24691	5.32346	4.61154	6.77641	4.48651e-09	1.55822	up	0.000362203	1.09738	up	0.000133354	1.04728	up	0.0645781	0.657972	normal	--	--	Molecular Function: carboxypeptidase activity (GO:0004180);; Molecular Function: aspartic-type endopeptidase activity (GO:0004190);; Biological Process: proteolysis (GO:0006508);; Cellular Component: integral component of membrane (GO:0016021);; Biological Process: protein catabolic process (GO:0030163);;	--	--	[O]	Posttranslational modification, protein turnover, chaperones	Xylanase inhibitor N-terminal;; Eukaryotic aspartyl protease;; Xylanase inhibitor C-terminal	Aspartic proteinase-like protein 2 OS=Arabidopsis thaliana OX=3702 GN=At1g65240 PE=1 SV=2	O	Posttranslational modification, protein turnover, chaperones	aspartic proteinase-like protein 2 [Quercus suber]
CSS0000314	CSS0000314	8.56347	12.1428	8.94688	10.908	12.4065	12.4723	13.3806	11.1294	15.1191	10.3898	14.9584	11.5416	32.0602	33.6674	37.4378	33.8897	30.1331	19.538	28.7924	27.3671	28.4453	10.5286	13.8346	13.3231	3.69597e-42	2.28799	up	2.59237e-12	1.7676	up	1.47765e-19	1.43749	up	0.691549	0.121432	normal	[S]	Function unknown	Molecular Function: solute:proton antiporter activity (GO:0015299);; Cellular Component: integral component of membrane (GO:0016021);; Biological Process: hydrogen ion transmembrane transport (GO:1902600);;	--	--	[P]	Inorganic ion transport and metabolism	Sodium/hydrogen exchanger family	K(+) efflux antiporter 4 OS=Arabidopsis thaliana OX=3702 GN=KEA4 PE=2 SV=2	P	Inorganic ion transport and metabolism	K(+) efflux antiporter 4 isoform X1 [Jatropha curcas]
CSS0001560	CSS0001560	262.756	255.836	218.048	166.679	162.885	156.354	194.473	222.009	194.029	207.27	228.691	187.582	330.777	333.1	388.507	480.417	474.333	636.703	415.377	429.307	434.076	331.592	313.703	342.611	3.86753e-26	1.01635	up	7.36975e-32	2.27829	up	2.48339e-85	1.4222	up	1.92397e-17	0.750834	normal	--	--	Molecular Function: structural constituent of ribosome (GO:0003735);; Biological Process: translation (GO:0006412);; Cellular Component: integral component of membrane (GO:0016021);; Cellular Component: cytosolic large ribosomal subunit (GO:0022625);;	--	--	--	--	--	60S ribosomal protein L18a-like protein OS=Arabidopsis thaliana OX=3702 GN=At1g29970 PE=2 SV=2	S	Function unknown	hypothetical protein CFOL_v3_16466 [Cephalotus follicularis]
CSS0001901	CSS0001901	9.84799	9.6305	13.4203	9.04562	14.8077	8.22916	10.0029	5.0588	7.1617	6.70735	5.75324	3.42442	335.289	296.319	333.743	637.314	521.429	419.151	137.574	139.394	146.982	60.3325	81.5888	71.2097	0	5.34889	up	6.55657e-140	6.11388	up	2.95173e-217	4.57017	up	4.11518e-91	3.73124	up	--	--	--	--	--	--	--	--	--	S	Function unknown	uncharacterized protein LOC112001515 [Quercus suber]
CSS0003549	CSS0003549	3.85356	1.95401	3.0675	2.66048	2.93487	3.21452	3.89725	2.7462	4.24397	4.34005	4.02727	2.66344	4.60746	4.95787	5.25985	5.43908	6.21626	3.87832	7.8614	8.12112	10.5679	5.79665	6.50346	7.00612	0.000690219	1.21226	up	0.000265217	1.34731	up	1.18839e-08	1.60612	up	0.0105112	0.839159	normal	--	--	Cellular Component: nucleus (GO:0005634);; Biological Process: multicellular organism development (GO:0007275);; Molecular Function: zinc ion binding (GO:0008270);; Biological Process: transport of virus in host, cell to cell (GO:0046740);;	--	--	--	--	Coiled-coil region of Oberon	OBERON-like protein OS=Nicotiana benthamiana OX=4100 GN=PVIP PE=1 SV=1	S	Function unknown	PREDICTED: OBERON-like protein [Daucus carota subsp. sativus]
CSS0003633	CSS0003633	1.56997	2.65188	2.045	0.931167	0.667016	0.642903	1.16918	0.867222	0.265248	1.31517	0.431493	1.01464	2.20774	4.38138	4.22851	3.03333	3.89834	4.2442	3.43936	3.0037	3.3465	1.18299	1.30069	0.918835	0.0048829	1.23677	up	2.13721e-08	2.76386	up	4.05021e-06	2.28894	up	0.702552	0.282576	normal	[L]	Replication, recombination and repair	Biological Process: photoreactive repair (GO:0000719);; Molecular Function: deoxyribodipyrimidine photo-lyase activity (GO:0003904);; Biological Process: UV protection (GO:0009650);;	K01669|0|nnu:104611286|K01669 deoxyribodipyrimidine photo-lyase [EC:4.1.99.3] | (RefSeq) deoxyribodipyrimidine photo-lyase	--	[LT]	Replication, recombination and repair;; Signal transduction mechanisms	DNA photolyase	Deoxyribodipyrimidine photo-lyase OS=Arabidopsis thaliana OX=3702 GN=PHR1 PE=2 SV=1	L	Replication, recombination and repair	PREDICTED: deoxyribodipyrimidine photo-lyase [Nelumbo nucifera]
CSS0004329	CSS0004329	7.42168	6.28076	5.49594	5.45398	6.53675	7.20052	5.97579	9.10583	8.88581	11.705	7.47921	9.38545	9.69486	8.41685	16.7078	44.2448	46.1479	27.6605	12.48	12.9048	16.116	11.3567	15.2536	12.5191	1.36118e-06	1.34698	up	1.00965e-33	3.14321	up	2.52653e-07	1.14162	up	0.039598	0.520792	normal	[J]	Translation, ribosomal structure and biogenesis	Molecular Function: nucleic acid binding (GO:0003676);; Molecular Function: asparagine-tRNA ligase activity (GO:0004816);; Molecular Function: ATP binding (GO:0005524);; Cellular Component: cytoplasm (GO:0005737);; Biological Process: asparaginyl-tRNA aminoacylation (GO:0006421);;	K01893|0|vvi:100249892|K01893 asparaginyl-tRNA synthetase [EC:6.1.1.22] | (RefSeq) asparagine--tRNA ligase, chloroplastic/mitochondrial	Aminoacyl-tRNA biosynthesis (ko00970)	[J]	Translation, ribosomal structure and biogenesis	tRNA synthetases class II (D, K and N)	Asparagine--tRNA ligase, chloroplastic/mitochondrial OS=Arabidopsis thaliana OX=3702 GN=SYNO PE=2 SV=3	J	Translation, ribosomal structure and biogenesis	PREDICTED: asparagine--tRNA ligase, chloroplastic/mitochondrial isoform X1 [Vitis vinifera]
CSS0004623	CSS0004623	18.4115	16.4696	17.2547	17.6922	6.80356	9.38639	14.9395	15.61	15.3844	15.1244	17.5474	18.8977	855.452	840.532	848.28	628.528	576.321	659.68	208.131	211.149	211.27	22.4768	34.6457	15.2756	0	6.09672	up	1.37483e-117	6.26155	up	0	4.12261	up	0.218452	0.52466	normal	[T]	Signal transduction mechanisms	Molecular Function: ATP binding (GO:0005524);; Cellular Component: plasma membrane (GO:0005886);; Cellular Component: integral component of membrane (GO:0016021);; Molecular Function: ATPase activity, coupled to transmembrane movement of substances (GO:0042626);; Biological Process: transmembrane transport (GO:0055085);;	--	--	[Q]	Secondary metabolites biosynthesis, transport and catabolism	ABC-2 type transporter;; ABC transporter;; Plant PDR ABC transporter associated;; ABC-transporter extracellular N-terminal;; AAA domain, putative AbiEii toxin, Type IV TA system	Pleiotropic drug resistance protein 1 OS=Nicotiana tabacum OX=4097 GN=PDR1 PE=2 SV=1	V	Defense mechanisms	PREDICTED: pleiotropic drug resistance protein 1-like [Nicotiana attenuata]
CSS0005191	CSS0005191	6.4226	5.72247	6.51844	3.05955	2.26785	2.82878	1.42899	2.16806	2.51986	2.3673	1.72597	1.6488	9.98283	12.4523	10.9322	5.33448	6.53235	7.46394	4.61857	5.33992	4.40329	3.31237	3.42909	2.7565	2.10501e-08	1.32051	up	3.5588e-07	1.79073	up	3.03662e-05	1.53419	up	0.115013	0.714695	normal	[Q]	Secondary metabolites biosynthesis, transport and catabolism	Biological Process: fatty acid biosynthetic process (GO:0006633);; Cellular Component: integral component of membrane (GO:0016021);; Molecular Function: transferase activity, transferring acyl groups other than amino-acyl groups (GO:0016747);;	K15397|0|cic:CICLE_v10007916mg|K15397 3-ketoacyl-CoA synthase [EC:2.3.1.199] | (RefSeq) hypothetical protein	Fatty acid elongation (ko00062);; Plant-pathogen interaction (ko04626)	--	--	FAE1/Type III polyketide synthase-like protein;; 3-Oxoacyl-[acyl-carrier-protein (ACP)] synthase III C terminal;; Chalcone and stilbene synthases, C-terminal domain	3-ketoacyl-CoA synthase 11 OS=Arabidopsis thaliana OX=3702 GN=KCS11 PE=1 SV=1	I	Lipid transport and metabolism	PREDICTED: 3-ketoacyl-CoA synthase 11-like [Gossypium arboreum]
CSS0005905	CSS0005905	27.5458	26.2396	26.0738	19.6875	20.2773	20.5729	30.6584	27.8956	32.2276	28.0131	27.9032	24.8588	157.997	159.69	152.226	76.8793	96.2994	127.765	62.2033	63.3002	64.3761	34.5433	35.8281	32.7335	1.39033e-198	3.05191	up	4.33907e-34	2.86768	up	1.26682e-36	1.41431	up	0.0035533	0.437668	normal	--	--	Molecular Function: DNA binding (GO:0003677);;	--	--	--	--	WRKY DNA -binding domain;; Plant zinc cluster domain	Probable WRKY transcription factor 11 OS=Arabidopsis thaliana OX=3702 GN=WRKY11 PE=2 SV=2	K	Transcription	PREDICTED: probable WRKY transcription factor 17 [Vitis vinifera]
CSS0007218	CSS0007218	109.327	130.779	139.699	88.8599	84.1774	81.263	66.7729	58.393	57.6914	38.4029	42.7178	39.1906	1528.04	1536.13	1527.94	769.525	881.761	1180.25	434.932	446.884	445.525	104.576	94.5957	101.646	0	4.08858	up	2.87593e-82	4.02509	up	0	3.20885	up	5.4767e-41	1.4015	up	--	--	Cellular Component: integral component of membrane (GO:0016021);; Molecular Function: hydrolase activity (GO:0016787);;	--	--	[M]	Cell wall/membrane/envelope biogenesis	Pectinacetylesterase	Pectin acetylesterase 8 OS=Arabidopsis thaliana OX=3702 GN=PAE8 PE=2 SV=1	S	Function unknown	PAE [Litchi chinensis]
CSS0008894	CSS0008894	0.999072	1.81444	1.78938	1.86233	1.73424	1.28581	1.5589	1.73444	1.19362	1.05213	0.719155	0.760982	5.47136	6.45676	6.39433	2.71954	4.10906	4.46373	3.73416	3.89369	3.52263	3.66727	2.83787	2.7565	4.94688e-11	2.41389	up	7.90917e-05	1.73874	up	0.000107822	1.60146	up	0.000465101	1.61527	up	[E]	Amino acid transport and metabolism	Molecular Function: 1-aminocyclopropane-1-carboxylate synthase activity (GO:0016847);; Molecular Function: pyridoxal phosphate binding (GO:0030170);; Biological Process: 1-aminocyclopropane-1-carboxylate biosynthetic process (GO:0042218);;	K20772|0|spen:107027241|K20772 1-aminocyclopropane-1-carboxylate synthase 1/2/6 [EC:4.4.1.14] | (RefSeq) 1-aminocyclopropane-1-carboxylate synthase-like	Cysteine and methionine metabolism (ko00270);; MAPK signaling pathway - plant (ko04016)	[T]	Signal transduction mechanisms	Aminotransferase class I and II	1-aminocyclopropane-1-carboxylate synthase OS=Glycine max OX=3847 GN=ACS1 PE=2 SV=1	E	Amino acid transport and metabolism	1-aminocyclopropane-1-carboxylate synthase [Camellia sinensis]
CSS0010318	CSS0010318	6.85078	6.97862	7.79657	3.05955	3.06827	4.11458	3.50753	5.49241	3.8461	5.65522	3.30811	6.46835	27.2608	31.1308	26.9181	18.6184	20.1238	26.4897	11.8904	9.56735	11.5366	4.96856	6.14872	5.16845	1.06141e-42	2.45932	up	2.06048e-28	3.20016	up	2.62781e-11	1.7002	up	0.735295	0.149408	normal	--	--	--	--	--	--	--	Cotton fibre expressed protein;; Domain of unknown function (DUF4408)	--	S	Function unknown	PREDICTED: DNA ligase 1-like [Ipomoea nil]
CSS0010848	CSS0010848	3.71084	2.37273	2.68407	1.59629	2.53466	2.82878	1.68881	2.89074	2.25461	1.05213	1.8698	1.6488	17.278	15.9113	15.0576	13.9115	13.1701	13.2448	9.82675	8.89986	12.3292	6.86135	5.32101	4.93874	3.60462e-31	2.92537	up	4.03133e-23	3.04913	up	6.40653e-17	2.49398	up	1.24476e-06	1.7809	up	--	--	Molecular Function: phospholipase A2 activity (GO:0004623);; Molecular Function: calcium ion binding (GO:0005509);; Cellular Component: integral component of membrane (GO:0016021);; Biological Process: lipid catabolic process (GO:0016042);;	--	--	--	--	--	Probable phospholipase A2 homolog 1 OS=Oryza sativa subsp. japonica OX=39947 GN=PLA2-I PE=2 SV=1	G	Carbohydrate transport and metabolism	probable phospholipase A2 homolog 1 [Olea europaea var. sylvestris]
CSS0013498	CSS0013498	0.570898	0.837435	1.0225	1.06419	0.266806	0.514323	0.519634	0.433611	1.72411	1.05213	0.719155	0.887813	2.49571	2.99778	2.37209	3.87012	3.26617	1.90257	3.14456	2.33621	2.55391	1.89279	0.945957	1.95252	9.16874e-05	2.06066	up	2.22865e-06	2.66688	up	0.000658703	1.79762	up	0.230617	0.722063	normal	[F]	Nucleotide transport and metabolism	Molecular Function: cytidine deaminase activity (GO:0004126);; Cellular Component: cytosol (GO:0005829);; Molecular Function: zinc ion binding (GO:0008270);; Biological Process: cytidine deamination (GO:0009972);;	K01489|1.53061e-114|sot:102592443|K01489 cytidine deaminase [EC:3.5.4.5] | (RefSeq) cytidine deaminase 1	Pyrimidine metabolism (ko00240)	[F]	Nucleotide transport and metabolism	Cytidine and deoxycytidylate deaminase zinc-binding region;; Cytidine and deoxycytidylate deaminase zinc-binding region	Cytidine deaminase 1 OS=Arabidopsis thaliana OX=3702 GN=CDA1 PE=1 SV=1	F	Nucleotide transport and metabolism	PREDICTED: cytidine deaminase 1-like [Nicotiana tabacum]
CSS0014079	CSS0014079	60.8007	48.5712	53.9369	56.5351	40.8214	50.7894	29.2294	21.1024	28.3815	27.3555	14.5269	36.0198	788.835	779.654	751.231	937.509	930.543	1157.57	210.489	198.022	203.08	46.6098	72.8387	65.1224	0	4.3228	up	4.35413e-134	4.8934	up	7.38554e-209	3.29863	up	0.00513603	1.16783	up	--	--	Biological Process: response to hypoxia (GO:0001666);; Molecular Function: transcription factor activity, sequence-specific DNA binding (GO:0003700);; Cellular Component: nucleus (GO:0005634);; Biological Process: heat acclimation (GO:0010286);; Biological Process: cellular response to unfolded protein (GO:0034620);; Molecular Function: sequence-specific DNA binding (GO:0043565);; Molecular Funct…	--	--	[K]	Transcription	HSF-type DNA-binding	Heat shock factor protein HSF30 OS=Solanum peruvianum OX=4082 GN=HSF30 PE=2 SV=1	K	Transcription	Heat shock transcription factor A2 isoform 4 [Theobroma cacao]
CSS0014843	CSS0014843	9.99072	14.6551	14.8263	7.18329	6.26995	8.22916	6.75524	7.22685	8.88581	6.70735	6.4724	5.96103	41.5631	39.7783	39.6036	39.2241	46.3586	41.4907	33.5092	34.487	35.7547	18.9279	21.0475	21.0183	7.30366e-42	2.1018	up	8.42967e-44	3.09605	up	3.14429e-51	2.51809	up	1.3774e-17	1.70733	up	--	--	--	--	--	[L]	Replication, recombination and repair	DDE superfamily endonuclease;; Plant transposon protein	Protein ALP1-like OS=Arabidopsis thaliana OX=3702 GN=At3g55350 PE=2 SV=1	S	Function unknown	PREDICTED: putative nuclease HARBI1 [Ziziphus jujuba]
CSS0015542	CSS0015542	20.4096	21.215	21.7281	17.9582	16.9422	13.7581	11.4319	14.0201	10.212	16.1766	14.3831	11.2879	195.721	205.579	203.587	158.466	167.734	203.502	62.6947	60.964	68.4271	31.8225	42.2133	36.0643	1.13927e-280	3.74627	up	5.72206e-82	3.99152	up	1.68462e-89	2.77723	up	7.61977e-18	1.45508	up	--	--	--	--	--	--	--	--	--	S	Function unknown	PREDICTED: uncharacterized protein LOC100813676 isoform X2 [Glycine max]
CSS0016285	CSS0016285	103.047	79.2772	95.8595	100.832	101.787	105.565	64.0448	59.4047	70.556	65.1008	61.1282	58.5956	155.502	145.162	132.115	196.853	234.427	381.978	181.304	173.881	180.975	93.338	104.174	71.784	2.12796e-25	1.13594	up	3.43952e-14	1.96387	up	8.07323e-92	1.81763	up	3.96334e-06	0.626165	normal	--	--	Cellular Component: integral component of membrane (GO:0016021);;	--	--	[K]	Transcription	--	--	S	Function unknown	Uncharacterized protein TCM_036829 [Theobroma cacao]
CSS0016514	CSS0016514	15.8424	17.307	17.5103	6.65119	6.80356	4.37174	4.28698	4.62519	3.71347	1.84123	2.3013	2.9171	197.353	190.475	190.386	187.544	195.233	266.214	67.608	64.1902	65.9613	20.3474	16.436	16.4242	1.19588e-287	4.0018	up	2.7804e-114	5.6946	up	1.63273e-126	4.29059	up	1.0014e-27	2.82689	up	[O]	Posttranslational modification, protein turnover, chaperones	--	K13993|6.20615e-74|nnu:104602326|K13993 HSP20 family protein | (RefSeq) small heat shock protein, chloroplastic-like	Protein processing in endoplasmic reticulum (ko04141)	[O]	Posttranslational modification, protein turnover, chaperones	Hsp20/alpha crystallin family	Small heat shock protein, chloroplastic OS=Oxybasis rubra OX=3560 GN=HSP23 PE=2 SV=1	O	Posttranslational modification, protein turnover, chaperones	small heat shock protein, chloroplastic-like isoform X2 [Cucurbita moschata]
CSS0017601	CSS0017601	230.786	248.579	270.452	202.063	215.446	203.543	185.249	157.401	155.833	202.93	206.829	219.67	458.442	478.262	496.695	360.339	407.429	426.176	296.964	287.132	255.127	187.622	203.972	181.47	2.40016e-64	1.43343	up	1.09513e-18	1.51532	up	2.32374e-33	1.10444	up	0.731178	-0.0443061	normal	--	--	Molecular Function: metal ion binding (GO:0046872);;	--	--	[R]	General function prediction only	A20-like zinc finger;; AN1-like Zinc finger	Zinc finger A20 and AN1 domain-containing stress-associated protein 1 OS=Arabidopsis thaliana OX=3702 GN=SAP1 PE=1 SV=1	S	Function unknown	zinc finger A20 and AN1 domain-containing stress-associated protein 7-like [Lactuca sativa]
CSS0019338	CSS0019338	3.13994	3.21017	3.19532	2.26141	2.53466	1.80013	4.02716	3.03528	4.50922	3.68247	3.73961	3.04393	20.0616	17.6408	17.1203	8.9954	16.0148	36.0025	7.95967	8.23237	8.80658	4.49537	5.79399	4.13476	6.01379e-36	2.9862	up	5.72834e-17	3.66096	up	1.81971e-07	1.43468	up	0.18639	0.510896	normal	--	--	Molecular Function: DNA binding (GO:0003677);;	--	--	--	--	WRKY DNA -binding domain;; Plant zinc cluster domain	Probable WRKY transcription factor 11 OS=Arabidopsis thaliana OX=3702 GN=WRKY11 PE=2 SV=2	K	Transcription	PREDICTED: probable WRKY transcription factor 17 [Vitis vinifera]
CSS0019949	CSS0019949	11.2752	12.9802	10.8641	9.17864	12.5399	11.0579	6.75524	8.67222	5.96808	6.70735	7.47921	6.34152	22.7493	18.3326	15.1608	19.6644	22.9686	21.5869	13.5609	13.2385	13.7383	6.03325	4.4933	5.2833	3.08886e-09	1.17459	up	7.46288e-11	1.53362	up	3.20865e-09	1.26979	up	0.459149	-0.267874	normal	--	--	Biological Process: transcription, DNA-templated (GO:0006351);; Biological Process: response to hormone (GO:0009725);; Biological Process: regulation of cellular process (GO:0050794);;	K14486|0|jcu:105645645|K14486 auxin response factor | (RefSeq) auxin response factor 9	Plant hormone signal transduction (ko04075)	--	--	Auxin response factor;; B3 DNA binding domain;; AUX/IAA family	Auxin response factor 9 OS=Arabidopsis thaliana OX=3702 GN=ARF9 PE=1 SV=1	K	Transcription	auxin response factor 9 [Jatropha curcas]
CSS0019988	CSS0019988	0.856347	0.697862	1.66156	1.59629	0.933822	0.900065	1.03927	1.87898	2.51986	2.10427	1.00682	0.760982	3.64757	3.11308	3.81597	7.74023	6.63771	9.87874	22.5033	20.1359	19.1103	23.0683	25.7773	23.66	5.90123e-06	2.10685	up	2.85017e-16	3.2982	up	1.27875e-42	3.78396	up	1.34688e-45	3.99722	up	--	--	Biological Process: cellular metabolic process (GO:0044237);;	--	--	--	--	AUX/IAA family	Auxin-responsive protein IAA29 OS=Arabidopsis thaliana OX=3702 GN=IAA29 PE=1 SV=2	K	Transcription	auxin early response protein AUX/IAA29 [Camellia sinensis]
CSS0021156	CSS0021156	5.85171	2.65188	3.57875	3.99071	3.33508	2.31445	3.24771	1.87898	2.65248	1.84123	2.01363	2.02929	6.8152	6.68736	7.63195	8.05403	8.42883	7.24441	4.42204	4.22743	5.54815	2.36598	2.60138	3.21592	3.89066e-05	1.28916	up	1.37502e-08	1.83872	up	0.00100375	1.18316	up	0.320829	0.494097	normal	--	--	--	--	--	--	--	WRKY DNA -binding domain	WRKY transcription factor 22 OS=Arabidopsis thaliana OX=3702 GN=WRKY22 PE=2 SV=1	K	Transcription	PREDICTED: WRKY transcription factor 22 isoform X2 [Vitis vinifera]
CSS0022646	CSS0022646	10.5616	7.1182	11.1197	10.3759	11.6061	9.38639	10.7824	8.23861	10.212	7.75949	12.2256	7.60982	16.3181	18.9091	17.8423	16.1081	14.8558	16.1719	15.8211	14.2398	16.3802	9.34563	9.45957	8.38437	1.25668e-11	1.36681	up	1.75589e-06	1.15659	up	2.90438e-07	1.01244	up	0.849263	0.0722228	normal	--	--	--	--	--	--	--	N-terminal C2 in EEIG1 and EHBP1 proteins	--	S	Function unknown	hypothetical protein CICLE_v10007591mg [Citrus clementina]
CSS0022983	CSS0022983	170.841	187.446	199.643	121.451	128.334	116.108	90.4163	76.4601	75.1978	55.5001	60.9843	57.0737	2122.79	2125.2	2108.89	1059.37	1233.98	1695.92	593.339	604.523	609.768	154.617	142.012	141.615	0	4.00535	up	1.95496e-76	3.99327	up	0	3.24958	up	5.73292e-51	1.41753	up	--	--	Cellular Component: integral component of membrane (GO:0016021);; Molecular Function: hydrolase activity (GO:0016787);;	--	--	[M]	Cell wall/membrane/envelope biogenesis	Pectinacetylesterase	Pectin acetylesterase 8 OS=Arabidopsis thaliana OX=3702 GN=PAE8 PE=2 SV=1	S	Function unknown	PAE [Litchi chinensis]
CSS0023665	CSS0023665	18.9824	16.4696	14.9541	15.1647	15.4748	12.8581	13.2507	9.68398	12.5993	15.3875	18.2665	18.0099	49.4342	46.6962	56.2082	64.746	68.3789	44.2714	19.7518	17.466	20.6955	17.9815	17.382	19.6401	1.65667e-49	2.09247	up	1.52166e-30	2.57209	up	1.07605e-08	1.04997	up	0.437629	0.177897	normal	[QV]	Secondary metabolites biosynthesis, transport and catabolism;; Defense mechanisms	Molecular Function: monooxygenase activity (GO:0004497);; Molecular Function: iron ion binding (GO:0005506);; Cellular Component: integral component of membrane (GO:0016021);; Molecular Function: oxidoreductase activity, acting on paired donors, with incorporation or reduction of molecular oxygen (GO:0016705);; Molecular Function: heme binding (GO:0020037);; Biological Process: oxidation-reductio…	--	--	[QI]	Secondary metabolites biosynthesis, transport and catabolism;; Lipid transport and metabolism	Cytochrome P450	Cytochrome P450 CYP72A219 OS=Panax ginseng OX=4054 PE=2 SV=1	Q	Secondary metabolites biosynthesis, transport and catabolism	cytochrome P450 CYP72A219-like [Herrania umbratica]
CSS0025097	CSS0025097	4.13901	3.62888	3.83438	2.52745	2.00105	3.08594	1.5589	1.73444	2.38723	1.84123	1.8698	1.90246	16.99	13.6053	14.7482	6.69425	8.74491	10.9032	4.32377	4.67243	3.69876	2.95748	3.54734	2.87136	1.37095e-24	2.44075	up	3.38915e-11	2.32245	up	0.000160927	1.45602	up	0.106966	0.727836	normal	[P]	Inorganic ion transport and metabolism	Cellular Component: integral component of membrane (GO:0016021);;	--	--	[P]	Inorganic ion transport and metabolism	ChaC-like protein	Gamma-glutamylcyclotransferase 2-2 OS=Arabidopsis thaliana OX=3702 GN=GGCT2;2 PE=1 SV=1	P	Inorganic ion transport and metabolism	unnamed protein product [Coffea canephora]
CSS0025968	CSS0025968	7.5644	6.14119	8.30782	3.3256	4.53571	3.3431	3.89725	6.35963	4.77446	4.34005	3.45194	3.17076	308.22	294.013	272.997	232.73	215.251	155.133	105.736	104.573	108.233	23.6598	21.1658	25.0382	0	5.78399	up	6.98241e-136	6.23549	up	2.84814e-185	4.73788	up	2.25894e-33	2.6494	up	[O]	Posttranslational modification, protein turnover, chaperones	Molecular Function: ATP binding (GO:0005524);; Biological Process: protein folding (GO:0006457);; Biological Process: response to stress (GO:0006950);; Molecular Function: unfolded protein binding (GO:0051082);;	K04079|0|csv:101210914|K04079 molecular chaperone HtpG | (RefSeq) heat shock protein 83	Protein processing in endoplasmic reticulum (ko04141);; Plant-pathogen interaction (ko04626)	[O]	Posttranslational modification, protein turnover, chaperones	Hsp90 protein;; Histidine kinase-, DNA gyrase B-, and HSP90-like ATPase;; Histidine kinase-, DNA gyrase B-, and HSP90-like ATPase	Heat shock protein 83 OS=Ipomoea nil OX=35883 GN=HSP83A PE=2 SV=1	O	Posttranslational modification, protein turnover, chaperones	PREDICTED: heat shock protein 83 [Populus euphratica]
CSS0026585	CSS0026585	11.8461	13.2594	13.5481	3.05955	4.00209	3.72884	2.07853	0.867222	1.06099	2.63033	3.02045	2.53661	33.1161	32.1685	32.4873	10.3552	10.0092	15.1474	6.48565	7.78738	8.45432	4.61366	3.54734	3.21592	2.56937e-33	1.82968	up	8.24422e-13	2.26444	up	3.00659e-14	2.74563	up	0.235231	0.51117	normal	--	--	--	--	--	--	--	Lytic transglycolase	EG45-like domain containing protein 2 OS=Arabidopsis thaliana OX=3702 GN=EGC2 PE=2 SV=2	S	Function unknown	EG45-like domain containing protein [Prunus avium]
CSS0026975	CSS0026975	17.1269	16.1904	14.315	7.18329	7.33717	11.0579	5.45615	5.63694	6.6312	2.3673	4.02727	2.79027	266.081	265.996	263.405	287.958	332.201	462.398	110.747	100.457	104.974	16.9168	18.3279	15.9648	0	4.55458	up	1.28157e-116	5.90245	up	1.06182e-183	4.48266	up	2.67729e-23	2.44812	up	[O]	Posttranslational modification, protein turnover, chaperones	--	K13993|6.00532e-70|rcu:8258553|K13993 HSP20 family protein | (RefSeq) 17.3 kDa class II heat shock protein	Protein processing in endoplasmic reticulum (ko04141)	[O]	Posttranslational modification, protein turnover, chaperones	Hsp20/alpha crystallin family	17.9 kDa class II heat shock protein OS=Glycine max OX=3847 GN=HSP17.9-D PE=3 SV=1	O	Posttranslational modification, protein turnover, chaperones	heat shock protein 18.1 [Camellia sinensis]
CSS0028721	CSS0028721	7.13623	10.4679	8.43563	7.05026	6.13654	6.04329	4.93652	8.52769	9.15106	5.26067	6.4724	6.59518	55.7695	52.8071	50.3296	41.8391	43.1978	54.7355	30.2664	32.262	35.5786	10.8835	11.3515	10.6815	2.79593e-87	3.09386	up	3.88568e-46	3.40598	up	6.20888e-41	2.45685	up	0.000293714	0.895939	normal	[S]	Function unknown	--	--	--	--	--	--	IQ domain-containing protein IQM1 OS=Arabidopsis thaliana OX=3702 GN=IQM1 PE=1 SV=1	S	Function unknown	PREDICTED: uncharacterized protein LOC104240989 [Nicotiana sylvestris]
CSS0029777	CSS0029777	14.9861	14.0968	13.676	9.57772	11.0725	11.5723	11.8217	10.4067	13.1298	11.968	9.92434	12.3025	173.356	170.758	166.356	103.761	116.529	129.887	146.222	151.965	148.127	27.0905	28.9699	28.5987	6.43545e-270	4.06831	up	2.9221e-81	3.98664	up	4.89957e-240	3.99382	up	3.70038e-16	1.36438	up	--	--	--	--	--	--	--	Plant protein of unknown function (DUF868)	--	S	Function unknown	uncharacterized protein LOC111368259 [Olea europaea var. sylvestris]
CSS0031824	CSS0031824	5.99443	6.42033	7.92438	9.04562	7.33717	8.22916	11.4319	15.1764	11.6709	9.4692	10.4997	8.37081	17.6619	18.3326	15.9858	10.8782	14.329	14.4156	18.6708	22.1384	21.7523	17.0351	16.1995	18.147	3.91563e-19	1.83239	up	3.21728e-06	1.25494	up	1.61387e-09	1.06064	up	4.45981e-06	0.924554	normal	--	--	--	--	--	--	--	--	Uncharacterized protein At1g76660 OS=Arabidopsis thaliana OX=3702 GN=At1g76660 PE=2 SV=1	S	Function unknown	PREDICTED: uncharacterized protein At1g76660 [Nicotiana tomentosiformis]
CSS0032541	CSS0032541	5.85171	6.69948	5.62376	0.399071	0.400209	1.54297	1.16918	1.44537	1.45886	1.05213	0.575324	1.52196	31.2923	25.9424	29.187	25.9402	25.3919	16.7573	12.873	9.12235	12.065	4.25877	5.43925	4.36447	8.27418e-48	2.73344	up	1.25228e-37	5.21498	up	1.39085e-23	3.32355	up	2.19167e-06	1.92186	up	--	--	Molecular Function: DNA binding (GO:0003677);; Molecular Function: transcription factor activity, sequence-specific DNA binding (GO:0003700);; Cellular Component: nucleus (GO:0005634);; Biological Process: regulation of transcription, DNA-templated (GO:0006355);;	--	--	--	--	AP2 domain	Ethylene-responsive transcription factor ERF026 OS=Arabidopsis thaliana OX=3702 GN=ERF026 PE=2 SV=1	K	Transcription	PREDICTED: ethylene-responsive transcription factor ERF026-like [Populus euphratica]
CSS0033078	CSS0033078	187.683	181.444	171.908	171.601	160.217	156.097	169.401	179.66	165.25	172.155	155.913	167.67	397.105	402.51	398.821	505.102	528.804	638.24	449.574	478.701	471.504	177.804	173.583	182.274	7.72468e-110	1.64784	up	3.42708e-38	2.34416	up	2.50669e-151	1.79894	up	0.0424315	0.195629	normal	--	--	Molecular Function: zinc ion binding (GO:0008270);;	K10144|8.75092e-153|jcu:105638294|K10144 RING finger and CHY zinc finger domain-containing protein 1 [EC:2.3.2.27] | (RefSeq) E3 ubiquitin-protein ligase MIEL1	Ubiquitin mediated proteolysis (ko04120)	[R]	General function prediction only	Zinc-ribbon;; CHY zinc finger;; Ring finger domain;; RING-type zinc-finger;; zinc-RING finger domain;; Zinc finger, C3HC4 type (RING finger)	Probable E3 ubiquitin-protein ligase RZFP34 OS=Oryza sativa subsp. japonica OX=39947 GN=RZFP34 PE=2 SV=1	S	Function unknown	probable E3 ubiquitin-protein ligase RZFP34 [Quercus suber]
CSS0034195	CSS0034195	30.5431	29.4498	25.4347	28.7331	27.2142	30.2165	31.8276	30.0637	23.8723	31.4325	36.5331	31.7076	66.2322	64.1064	64.459	69.5575	77.6506	84.3717	64.4635	69.4189	70.8049	29.8114	25.4226	27.7948	2.24504e-47	1.68888	up	2.48167e-25	1.99375	up	2.1147e-41	1.6057	up	0.358996	-0.168694	normal	--	--	--	--	--	--	--	--	Probable WRKY transcription factor 19 OS=Arabidopsis thaliana OX=3702 GN=WRKY19 PE=3 SV=1	S	Function unknown	PREDICTED: uncharacterized protein LOC100255255 [Vitis vinifera]
CSS0037175	CSS0037175	8.7062	9.6305	10.3528	3.72467	3.60188	3.60026	4.93652	5.20333	4.24397	3.02488	3.02045	3.17076	55.2895	49.3481	53.3205	40.8977	39.4048	41.2712	29.0872	34.042	29.8543	24.9611	23.6489	22.3966	3.01226e-85	2.94553	up	9.02289e-61	4.00429	up	3.64711e-55	3.018	up	7.07869e-38	2.90291	up	--	--	--	--	--	[L]	Replication, recombination and repair	DDE superfamily endonuclease	Protein ALP1-like OS=Arabidopsis thaliana OX=3702 GN=At3g55350 PE=2 SV=1	S	Function unknown	hypothetical protein [Camellia sinensis]
CSS0040141	CSS0040141	52.9508	55.1311	42.945	28.3341	31.7499	32.5309	33.6463	35.4116	33.0234	64.4432	72.0593	66.9665	431.853	436.639	435.124	271.849	291.005	400.199	179.338	181.557	179.214	68.2586	70.4738	74.4256	0	3.60772	up	2.05089e-74	3.9249	up	2.68234e-202	2.75443	up	0.228632	0.157482	normal	[IQR]	Lipid transport and metabolism;; Secondary metabolites biosynthesis, transport and catabolism;; General function prediction only	--	K15095|4.49897e-101|cit:102610350|K15095 (+)-neomenthol dehydrogenase [EC:1.1.1.208] | (RefSeq) (+)-neomenthol dehydrogenase-like	Monoterpenoid biosynthesis (ko00902)	[Q]	Secondary metabolites biosynthesis, transport and catabolism	short chain dehydrogenase;; Enoyl-(Acyl carrier protein) reductase	(+)-neomenthol dehydrogenase OS=Arabidopsis thaliana OX=3702 GN=SDR1 PE=1 SV=1	S	Function unknown	Short-chain dehydrogenase/reductase SDR [Macleaya cordata]
CSS0040176	CSS0040176	67.7942	76.2066	79.8829	38.7099	36.6859	34.7168	34.8155	31.5091	26.6574	20.2536	20.5678	26.2539	194.953	199.468	218.851	146.437	122.534	76.6883	101.412	97.0085	105.503	33.4786	39.2572	37.5574	2.88725e-91	1.95038	up	9.52846e-21	2.19385	up	4.52147e-79	2.05886	up	2.82294e-07	0.791974	normal	--	--	Molecular Function: structural constituent of ribosome (GO:0003735);; Biological Process: translation (GO:0006412);; Cellular Component: integral component of membrane (GO:0016021);; Biological Process: transmembrane transport (GO:0055085);;	K14684|3.51513e-172|vvi:100266320|K14684 solute carrier family 25 (mitochondrial phosphate transporter), member 23/24/25/41 | (RefSeq) protein brittle-1, chloroplastic/amyloplastic-like	--	[C]	Energy production and conversion	Mitochondrial carrier protein	Adenine nucleotide transporter BT1, chloroplastic/mitochondrial OS=Arabidopsis thaliana OX=3702 GN=BT1 PE=1 SV=1	S	Function unknown	unnamed protein product [Coffea canephora]
CSS0040777	CSS0040777	0.428174	0.279145	0.255625	0.798143	1.33403	0.900065	0.77945	1.01176	0.265248	0.131517	0.143831	0.12683	4.12752	2.65189	4.02224	7.11265	6.95379	6.29312	12.6765	9.78984	15.8518	2.36598	3.90207	2.87136	8.24426e-10	3.6697	up	3.27486e-15	3.20813	up	3.00075e-27	4.37893	up	1.3026e-08	2.9843	up	--	--	Molecular Function: metal ion binding (GO:0046872);;	--	--	[R]	General function prediction only	Zn-finger in Ran binding protein and others	Zinc finger protein VAR3, chloroplastic OS=Arabidopsis thaliana OX=3702 GN=VAR3 PE=1 SV=2	S	Function unknown	PREDICTED: zinc finger Ran-binding domain-containing protein 2-like isoform X2 [Solanum lycopersicum]
CSS0040866	CSS0040866	2.28359	1.95401	2.30063	2.12838	2.80147	2.57161	2.98789	3.46889	2.38723	2.23578	3.30811	3.17076	9.4069	7.95566	8.35389	16.5264	25.9187	40.0272	13.7574	14.6848	12.6815	6.62475	5.20276	4.93874	3.62424e-15	2.4273	up	1.82587e-28	3.9435	up	4.5841e-23	2.53123	up	0.00664681	0.950134	normal	[H]	Coenzyme transport and metabolism	Molecular Function: alternative oxidase activity (GO:0009916);; Cellular Component: integral component of membrane (GO:0016021);; Molecular Function: metal ion binding (GO:0046872);; Biological Process: oxidation-reduction process (GO:0055114);; Cellular Component: respiratory chain (GO:0070469);;	K17893|1.22631e-100|fve:101307016|K17893 ubiquinol oxidase [EC:1.10.3.11] | (RefSeq) ubiquinol oxidase 2, mitochondrial	--	--	--	RWP-RK domain;; PB1 domain;; Alternative oxidase	Ubiquinol oxidase 1, mitochondrial OS=Glycine max OX=3847 GN=AOX1 PE=1 SV=1	S	Function unknown	ubiquinol oxidase 1 mitochondrial-like [Trifolium pratense]
CSS0041937	CSS0041937	3.56811	2.37273	1.91719	2.7935	5.60293	1.54297	2.33835	2.02352	4.37659	5.5237	4.74642	6.46835	152.43	161.65	209.26	83.469	113.789	182.574	45.8909	45.3893	49.2288	16.5619	17.9732	20.5589	2.82846e-117	6.45074	up	1.37104e-19	5.38482	up	3.6429e-90	4.29968	up	8.19198e-16	1.73697	up	[IQR]	Lipid transport and metabolism;; Secondary metabolites biosynthesis, transport and catabolism;; General function prediction only	--	--	--	[Q]	Secondary metabolites biosynthesis, transport and catabolism	short chain dehydrogenase;; Enoyl-(Acyl carrier protein) reductase;; KR domain;; NAD dependent epimerase/dehydratase family	(+)-neomenthol dehydrogenase OS=Arabidopsis thaliana OX=3702 GN=SDR1 PE=1 SV=1	S	Function unknown	PREDICTED: (+)-neomenthol dehydrogenase-like, partial [Juglans regia]
CSS0043250	CSS0043250	17.1269	19.4006	17.5103	19.8206	20.8109	16.8441	19.7461	16.4772	16.578	23.0154	17.835	19.7855	100.596	89.7029	100.762	88.5943	93.3493	102.666	38.4226	36.2669	38.4848	26.3807	28.497	32.2741	3.48914e-128	2.92273	up	4.2769e-49	2.86743	up	1.8285e-25	1.44753	up	0.000340882	0.600978	normal	--	--	--	--	--	--	--	--	--	S	Function unknown	PREDICTED: uncharacterized protein LOC104601606 [Nelumbo nucifera]
CSS0045573	CSS0045573	11.8461	10.0492	12.1422	7.98143	10.9391	8.22916	17.018	16.0436	18.0369	13.4147	11.2188	12.8099	55.1935	61.3393	53.4236	59.9345	64.2699	61.4677	55.5211	56.7366	52.6634	24.4879	24.3584	28.5987	6.50904e-84	2.80533	up	2.44336e-55	3.3214	up	9.96237e-58	2.03522	up	1.02905e-10	1.11141	up	--	--	--	--	--	--	--	Protein of unknown function (DUF1442)	--	S	Function unknown	uncharacterized protein LOC110631837 [Hevea brasiliensis]
CSS0045629	CSS0045629	13.8443	21.9129	16.2322	11.44	12.4065	11.5723	11.1721	13.4419	12.9972	12.4941	12.6571	13.5709	30.4284	26.7495	33.6218	23.8483	24.3383	26.0506	25.9426	20.0247	21.1358	14.1959	10.642	11.6003	4.94311e-14	1.30049	up	6.04531e-14	1.6343	up	1.66113e-11	1.18585	up	0.9955	0.00196458	normal	--	--	Molecular Function: diacylglycerol O-acyltransferase activity (GO:0004144);; Cellular Component: endoplasmic reticulum membrane (GO:0005789);; Cellular Component: lipid droplet (GO:0005811);; Biological Process: carbohydrate metabolic process (GO:0005975);; Biological Process: response to cold (GO:0009409);; Biological Process: response to salt stress (GO:0009651);; Biological Process: response t…	K11155|1.2588e-109|vvi:100266364|K11155 diacylglycerol O-acyltransferase 1 [EC:2.3.1.20 2.3.1.75 2.3.1.76] | (RefSeq) diacylglycerol O-acyltransferase 1	Glycerolipid metabolism (ko00561)	[I]	Lipid transport and metabolism	MBOAT, membrane-bound O-acyltransferase family	Diacylglycerol O-acyltransferase 1 OS=Corylus americana OX=78632 GN=DGAT1 PE=1 SV=1	I	Lipid transport and metabolism	diacylglycerol O-acyltransferase 1-like isoform X3 [Hevea brasiliensis]
CSS0045937	CSS0045937	1.42725	0.837435	1.40594	0.798143	0.533612	0.771484	1.81872	1.73444	2.65248	1.84123	1.43831	1.14147	3.07164	2.65189	3.19717	2.30115	1.68577	1.46352	3.43936	5.11742	3.25844	3.43067	3.90207	3.67534	0.000320458	1.70457	up	0.00236929	1.81084	up	0.00225643	1.22418	up	0.00345784	1.22659	up	[S]	Function unknown	--	--	--	--	--	--	IQ domain-containing protein IQM1 OS=Arabidopsis thaliana OX=3702 GN=IQM1 PE=1 SV=1	S	Function unknown	PREDICTED: IQ domain-containing protein IQM1 [Vitis vinifera]
CSS0046187	CSS0046187	7.27895	9.07221	8.43563	6.38514	5.06932	4.62891	4.15707	5.34787	4.50922	3.55095	4.31493	4.81956	18.1419	13.6053	14.3357	11.2966	10.9575	9.0738	8.94234	14.5735	9.95144	6.74305	6.14872	4.93874	5.35116e-11	1.38562	up	9.48432e-08	1.51192	up	1.61652e-09	1.58089	up	0.12153	0.540799	normal	--	--	--	--	--	[P]	Inorganic ion transport and metabolism	Tesmin/TSO1-like CXC domain, cysteine-rich domain	Protein tesmin/TSO1-like CXC 5 OS=Arabidopsis thaliana OX=3702 GN=TCX5 PE=1 SV=1	S	Function unknown	PREDICTED: protein tesmin/TSO1-like CXC 5 [Vitis vinifera]
CSS0049680	CSS0049680	20.6951	20.6567	23.2619	15.4308	14.2741	14.6582	18.9666	19.2234	14.9865	13.9408	13.0886	17.3758	112.019	98.3504	95.2962	195.075	234.322	281.434	192.899	197.688	185.467	53.8261	53.6831	52.1439	8.99425e-116	2.73317	up	4.20451e-100	4.54185	up	6.97767e-267	3.78282	up	1.57239e-41	1.90125	up	[H]	Coenzyme transport and metabolism	Molecular Function: protein binding (GO:0005515);; Cellular Component: mitochondrial inner membrane (GO:0005743);; Molecular Function: alternative oxidase activity (GO:0009916);; Cellular Component: integral component of membrane (GO:0016021);; Molecular Function: metal ion binding (GO:0046872);; Biological Process: oxidation-reduction process (GO:0055114);; Cellular Component: respiratory chain …	K17893|0|nnu:104612872|K17893 ubiquinol oxidase [EC:1.10.3.11] | (RefSeq) ubiquinol oxidase 2, mitochondrial-like	--	--	--	Alternative oxidase	Ubiquinol oxidase 1a, mitochondrial OS=Arabidopsis thaliana OX=3702 GN=AOX1A PE=1 SV=2	S	Function unknown	Ubiquinol oxidase [Handroanthus impetiginosus]
CSS0050272	CSS0050272	1.1418	1.81444	1.91719	2.26141	2.00105	2.05729	1.81872	2.31259	2.38723	2.49882	1.15065	1.90246	4.12752	4.61197	3.81597	4.3931	4.0037	4.2442	4.12723	3.67119	3.25844	0.828094	1.41894	1.37825	8.70731e-06	1.79702	up	8.14858e-05	1.53664	up	0.00621982	1.07946	up	0.494804	-0.426321	normal	--	--	--	--	--	--	--	gag-polypeptide of LTR copia-type;; Zinc knuckle	--	--	--	uncharacterized protein LOC111379803 [Olea europaea var. sylvestris]
CSS0050299	CSS0050299	863.341	774.069	787.837	733.892	664.081	711.051	577.703	537.678	521.345	350.098	396.686	386.579	1162.62	1196	1181.3	1896.46	2026.4	2302.11	1175.38	1203.93	1137.72	974.666	997.985	973.506	2.86158e-48	1.04646	up	3.35251e-35	2.1306	up	6.30672e-106	1.45781	up	2.82975e-90	1.46286	up	[R]	General function prediction only	Cellular Component: nucleus (GO:0005634);; Cellular Component: cytosol (GO:0005829);; Biological Process: cytokinin biosynthetic process (GO:0009691);; Molecular Function: hydrolase activity, hydrolyzing N-glycosyl compounds (GO:0016799);;	K22522|1.78493e-134|vvi:100266322|K22522 cytokinin riboside 5'-monophosphate phosphoribohydrolase [EC:3.2.2.-] | (RefSeq) cytokinin riboside 5'-monophosphate phosphoribohydrolase LOG8	--	--	--	Possible lysine decarboxylase	Cytokinin riboside 5&apos;-monophosphate phosphoribohydrolase LOG8 OS=Arabidopsis thaliana OX=3702 GN=LOG8 PE=1 SV=1	S	Function unknown	PREDICTED: cytokinin riboside 5&apos;-monophosphate phosphoribohydrolase LOG8-like isoform X1 [Ziziphus jujuba]
CSS0000453	CSS0000453	16.2706	13.399	14.0594	14.8987	12.9401	15.4297	13.1207	11.9966	16.1801	14.8614	10.9312	14.8392	22.5574	23.6364	21.0394	24.1621	24.6543	11.4886	22.8963	25.8096	24.7465	13.0129	16.5542	11.6003	2.37362e-11	1.11615	up	0.000906906	1.02387	up	1.25496e-12	1.17471	up	0.73847	0.102851	normal	--	--	Cellular Component: integral component of membrane (GO:0016021);;	--	--	--	--	Peptidase M50B-like	--	S	Function unknown	PREDICTED: uncharacterized protein LOC100247427 isoform X1 [Vitis vinifera]
CSS0001258	CSS0001258	23.1214	27.6354	23.901	9.57772	7.20377	12.6009	14.4198	15.0319	11.0078	15.2559	13.9516	14.3318	376.66	365.845	383.66	206.476	211.353	196.184	121.262	125.711	122.059	27.3271	28.497	30.0918	0	4.40775	up	3.29171e-115	4.91159	up	1.56909e-188	3.53377	up	4.27964e-11	1.0501	up	--	--	Biological Process: transport (GO:0006810);; Cellular Component: integral component of membrane (GO:0016021);;	K15102|0|vvi:100261124|K15102 solute carrier family 25 (mitochondrial phosphate transporter), member 3 | (RefSeq) phosphate carrier protein, mitochondrial-like	--	[C]	Energy production and conversion	Mitochondrial carrier protein	Mitochondrial phosphate carrier protein 3, mitochondrial OS=Arabidopsis thaliana OX=3702 GN=MPT3 PE=1 SV=1	S	Function unknown	PREDICTED: mitochondrial phosphate carrier protein 3, mitochondrial [Vitis vinifera]
CSS0006885	CSS0006885	68.2223	69.9258	66.4626	42.3016	41.355	38.5742	34.5556	36.7124	37.5326	28.1446	25.7457	24.8588	104.436	103.654	100.144	138.278	138.233	140.132	61.712	62.1878	61.9103	25.1977	22.3482	23.2006	1.10744e-31	1.09124	up	4.9052e-44	2.33507	up	7.68804e-26	1.12532	up	0.78262	-0.0627529	normal	--	--	--	--	--	--	--	Cotton fibre expressed protein	--	S	Function unknown	PREDICTED: uncharacterized protein LOC101306150 [Fragaria vesca subsp. vesca]
CSS0008143	CSS0008143	73.6459	75.5087	65.0566	35.7834	33.751	32.2738	34.036	33.099	35.1454	19.9905	26.7526	21.4343	279.423	276.603	276.4	363.791	365.706	338.585	470.308	463.126	458.823	141.131	123.92	125.995	2.38638e-182	2.45787	up	9.05312e-130	3.94642	up	0	4.11407	up	3.08583e-105	2.58388	up	--	--	Biological Process: cellular process (GO:0009987);;	K14484|2.8003e-73|nnu:104592292|K14484 auxin-responsive protein IAA | (RefSeq) auxin-responsive protein IAA1	Plant hormone signal transduction (ko04075)	--	--	AUX/IAA family	Auxin-responsive protein IAA15 OS=Oryza sativa subsp. japonica OX=39947 GN=IAA15 PE=2 SV=1	S	Function unknown	PREDICTED: auxin-responsive protein IAA1 [Nelumbo nucifera]
CSS0008991	CSS0008991	4.56719	3.90803	4.34563	4.92188	5.06932	6.04329	4.93652	3.75796	3.44822	4.60309	3.30811	2.66344	25.725	27.2106	26.1961	25.731	29.3956	25.8311	19.457	17.5772	18.4058	5.08686	4.61154	4.93874	7.78482e-52	3.09743	up	2.16379e-33	2.87781	up	1.5583e-29	2.51048	up	0.183645	0.515005	normal	--	--	--	--	--	--	--	--	--	S	Function unknown	uncharacterized protein LOC112016539 [Quercus suber]
CSS0011182	CSS0011182	24.9768	21.6337	21.2169	45.6272	31.7499	47.0605	54.5615	48.5644	55.039	42.0854	45.5944	45.9126	653.491	659.512	653.975	575.601	607.719	711.342	245.079	229.283	230.821	75.948	66.4535	75.4593	0	5.35063	up	6.48171e-103	4.46922	up	2.07669e-178	2.50593	up	3.16744e-12	0.788611	normal	[O]	Posttranslational modification, protein turnover, chaperones	Molecular Function: ATP binding (GO:0005524);; Biological Process: protein metabolic process (GO:0019538);;	K03695|0|nnu:104611040|K03695 ATP-dependent Clp protease ATP-binding subunit ClpB | (RefSeq) chaperone protein ClpB1	--	[O]	Posttranslational modification, protein turnover, chaperones	AAA domain (Cdc48 subfamily);; ATPase family associated with various cellular activities (AAA);; C-terminal, D2-small domain, of ClpB protein;; AAA domain (dynein-related subfamily);; Clp amino terminal domain, pathogenicity island component;; AAA ATPase domain;; AAA domain;; Sigma-54 interaction domain;; IstB-like ATP binding protein;; AAA domain;; AAA domain;; Magnesium chelatase, subunit ChlI;…	Chaperone protein ClpB1 OS=Arabidopsis thaliana OX=3702 GN=CLPB1 PE=1 SV=2	O	Posttranslational modification, protein turnover, chaperones	PREDICTED: chaperone protein ClpB1 [Nicotiana sylvestris]
CSS0012862	CSS0012862	12.1316	9.90965	11.1197	7.58236	6.26995	8.10058	7.40478	7.22685	7.42694	3.41943	6.90389	5.07322	9.02294	10.3769	11.2416	13.7023	14.9612	11.5618	13.5609	13.5723	13.9144	10.5286	11.8245	11.026	0.123314	0.382939	normal	4.64265e-08	1.42687	up	2.04706e-09	1.23858	up	1.49855e-05	1.15117	up	--	--	Cellular Component: mitochondrial inner membrane presequence translocase complex (GO:0005744);; Biological Process: protein import into mitochondrial matrix (GO:0030150);;	--	--	[S]	Function unknown	Pam16	Mitochondrial import inner membrane translocase subunit PAM16 like 2 OS=Arabidopsis thaliana OX=3702 GN=PAM16L2 PE=2 SV=1	U	Intracellular trafficking, secretion, and vesicular transport	mitochondrial import inner membrane translocase subunit PAM16 like 2-like isoform X1 [Hevea brasiliensis]
CSS0014762	CSS0014762	6.56533	5.16418	5.49594	7.44933	6.13654	5.14323	7.53469	8.81676	5.43758	3.55095	6.0409	7.48299	4.79944	7.14856	4.33164	15.1667	12.6432	12.8058	16.4107	16.2422	17.1728	11.475	15.1353	17.6876	0.254432	0.406194	normal	3.57318e-10	1.67122	up	6.36388e-14	1.53879	up	7.99229e-08	1.38965	up	--	--	Biological Process: regulation of transcription, DNA-templated (GO:0006355);; Biological Process: tissue development (GO:0009888);; Cellular Component: membrane (GO:0016020);;	--	--	--	--	Dof domain, zinc finger	Dof zinc finger protein DOF5.6 OS=Arabidopsis thaliana OX=3702 GN=DOF5.6 PE=2 SV=2	S	Function unknown	PREDICTED: dof zinc finger protein DOF5.6 [Vitis vinifera]
CSS0017174	CSS0017174	3.71084	2.37273	2.93969	2.92652	3.46848	2.70019	2.07853	3.46889	1.98936	3.02488	3.45194	3.04393	13.4384	12.9135	12.8918	9.1	7.90203	10.4641	5.60125	8.56611	6.51687	1.30129	1.41894	1.03369	2.29431e-23	2.58643	up	1.78217e-11	2.1388	up	8.07943e-08	1.76813	up	0.0181229	-1.07053	normal	--		Molecular Function: nucleotide binding (GO:0000166);; Molecular Function: protein kinase activity (GO:0004672);; Cellular Component: membrane (GO:0016020);; Biological Process: phosphorylation (GO:0016310);;	--	--	--	--	Protein kinase domain;; Protein tyrosine kinase;; D-mannose binding lectin	G-type lectin S-receptor-like serine/threonine-protein kinase SD2-5 OS=Arabidopsis thaliana OX=3702 GN=SD25 PE=1 SV=1	T	Signal transduction mechanisms	PREDICTED: G-type lectin S-receptor-like serine/threonine-protein kinase SD2-5 [Ricinus communis]
CSS0018154	CSS0018154	6.85078	7.39734	7.41313	2.26141	3.33508	2.82878	7.01505	9.53944	5.96808	3.68247	4.1711	4.69272	81.1105	85.7827	81.2699	100.309	100.725	79.7617	158.702	172.546	164.331	27.9186	25.6591	26.5314	5.95226e-156	3.99728	up	7.8975e-104	5.55147	up	8.32569e-259	4.79882	up	1.69204e-38	2.66517	up	--	--	Cellular Component: integral component of membrane (GO:0016021);;	K19327|0|vvi:100242844|K19327 anoctamin-10 | (RefSeq) anoctamin-like protein At1g73020	--	[D]	Cell cycle control, cell division, chromosome partitioning	Calcium-activated chloride channel	Anoctamin-like protein At1g73020 OS=Arabidopsis thaliana OX=3702 GN=At1g73020 PE=1 SV=1	S	Function unknown	PREDICTED: anoctamin-like protein At1g73020 isoform X2 [Vitis vinifera]
CSS0023403	CSS0023403	59.6589	56.806	58.7938	28.4671	37.3529	33.5596	35.3351	39.6031	40.0525	31.0379	24.3074	25.1124	73.5274	62.7229	65.3872	75.2058	97.7745	125.058	73.3076	76.9838	77.2337	69.7965	64.2068	71.3246	2.34264e-10	0.703538	normal	5.35116e-19	2.146	up	4.70557e-38	1.33773	up	4.8521e-30	1.42311	up	--	--	Cellular Component: nucleus (GO:0005634);; Cellular Component: cytoplasm (GO:0005737);; Biological Process: nucleosome assembly (GO:0006334);; Molecular Function: histone binding (GO:0042393);;	K11279|4.10429e-160|vvi:100267878|K11279 nucleosome assembly protein 1-like 1 | (RefSeq) nucleosome assembly protein 1;4	--	[BD]	Chromatin structure and dynamics;; Cell cycle control, cell division, chromosome partitioning	Nucleosome assembly protein (NAP)	Nucleosome assembly protein 1;2 OS=Oryza sativa subsp. japonica OX=39947 GN=NAP1;2 PE=2 SV=1	S	Function unknown	PREDICTED: nucleosome assembly protein 1;4 [Vitis vinifera]
CSS0024217	CSS0024217	39.9629	44.384	41.7947	15.9629	13.3403	19.0299	23.2536	23.8486	18.9652	21.8318	22.2938	23.5905	542.624	508.124	540.837	296.325	280.68	292.703	162.141	172.546	164.771	40.1034	42.9228	43.0704	0	4.1519	up	2.63894e-133	4.71003	up	3.07302e-215	3.26616	up	5.2102e-13	0.973446	normal	--	--	Biological Process: transport (GO:0006810);; Cellular Component: integral component of membrane (GO:0016021);;	K15102|0|vvi:100261124|K15102 solute carrier family 25 (mitochondrial phosphate transporter), member 3 | (RefSeq) phosphate carrier protein, mitochondrial-like	--	[C]	Energy production and conversion	Mitochondrial carrier protein	Mitochondrial phosphate carrier protein 3, mitochondrial OS=Arabidopsis thaliana OX=3702 GN=MPT3 PE=1 SV=1	S	Function unknown	Mitochondrial substrate/solute carrier [Parasponia andersonii]
CSS0025029	CSS0025029	6.70805	5.86204	6.39063	9.44469	8.00419	6.42903	5.71597	7.08231	4.37659	4.34005	5.03409	5.45371	19.1977	18.4479	15.367	12.6563	11.5896	11.2691	14.8384	12.4598	14.5309	7.33454	8.63186	7.35068	2.3067e-21	1.96631	up	2.46966e-05	1.13597	up	6.67159e-13	1.6276	up	0.0174077	0.702214	normal	--	--	--	--	--	--	--	Cotton fibre expressed protein	--	S	Function unknown	probable LIM domain-containing serine/threonine-protein kinase DDB_G0286997 [Prunus persica]
CSS0027476	CSS0027476	43.1028	50.8044	47.6741	21.1508	21.6113	19.5443	23.5134	23.7041	24.4028	17.4917	19.1295	17.7563	71.2236	70.102	67.0374	100.1	95.7726	104.495	115.268	113.918	114.75	31.5859	33.2267	37.3277	4.78654e-22	1.05598	up	1.43598e-54	2.8302	up	6.45114e-141	2.61218	up	5.90921e-11	0.984384	normal	--	--	--	--	--	--	--	--	--	S	Function unknown	hypothetical protein MIMGU_mgv1a022794mg [Erythranthe guttata]
CSS0029048	CSS0029048	13.2734	13.2594	13.1647	9.71074	11.7395	9.38639	9.61322	8.9613	9.9468	9.86375	10.6435	9.13179	23.3253	22.4834	26.7118	28.1368	35.6118	43.7592	26.827	24.4746	25.8033	13.841	16.6725	15.2756	2.39875e-16	1.36426	up	6.2083e-21	2.35893	up	3.91962e-26	1.77697	up	0.00105412	0.698619	normal	[J]	Translation, ribosomal structure and biogenesis	Molecular Function: translation initiation factor activity (GO:0003743);; Molecular Function: guanyl-nucleotide exchange factor activity (GO:0005085);; Cellular Component: eukaryotic translation initiation factor 2B complex (GO:0005851);; Biological Process: regulation of translational initiation (GO:0006446);; Biological Process: L-methionine salvage from methylthioadenosine (GO:0019509);; Biolo…	K03239|0|jcu:105631332|K03239 translation initiation factor eIF-2B subunit alpha | (RefSeq) translation initiation factor eIF-2B subunit alpha	RNA transport (ko03013)	[J]	Translation, ribosomal structure and biogenesis	Initiation factor 2 subunit family	Methylthioribose-1-phosphate isomerase OS=Ricinus communis OX=3988 GN=RCOM_0711420 PE=2 SV=1	J	Translation, ribosomal structure and biogenesis	PREDICTED: translation initiation factor eIF-2B subunit alpha-like [Nicotiana tomentosiformis]
CSS0029116	CSS0029116	9.56254	8.0952	9.71376	11.44	9.73843	7.972	6.62533	7.51593	8.75318	1.70972	2.3013	2.40978	42.523	43.5832	43.007	38.1782	37.5083	49.4669	16.6072	19.6909	17.5251	7.33454	8.27712	8.38437	8.81725e-69	2.72284	up	1.6522e-28	2.65698	up	1.17026e-15	1.57138	up	4.20344e-09	1.83573	up	--	--	Molecular Function: transcription factor activity, sequence-specific DNA binding (GO:0003700);; Biological Process: regulation of transcription, DNA-templated (GO:0006355);; Molecular Function: sequence-specific DNA binding (GO:0043565);;	--	--	--	--	WRKY DNA -binding domain	Probable WRKY transcription factor 40 OS=Arabidopsis thaliana OX=3702 GN=WRKY40 PE=1 SV=1	K	Transcription	unnamed protein product [Coffea canephora]
CSS0029932	CSS0029932	0.999072	0.279145	1.40594	0.266048	0.933822	0.771484	0.909359	0.722685	2.7851	0.657584	0.287662	3.17076	7.39113	11.8758	12.6855	31.5885	34.3475	38.0514	9.23714	11.4586	7.13333	8.87243	6.73994	3.90505	6.70741e-23	3.90782	up	8.39814e-52	6.06815	up	6.25226e-07	2.75432	up	0.0454882	1.31208	normal	--	--	--	--	--	--	--	--	--	--	--	--
CSS0035720	CSS0035720	1.56997	1.5353	1.53375	1.86233	2.00105	1.54297	1.42899	1.01176	1.59149	1.5782	2.15747	1.77563	4.60746	5.64967	4.43478	3.97471	5.68946	3.21974	3.04629	2.89245	4.22716	1.53789	1.77367	1.60796	5.97064e-08	2.09474	up	2.71297e-05	1.75858	up	0.000270457	1.60846	up	0.935121	-0.0581076	normal	--	--	--	--	--	--	--	Ulp1 protease family, C-terminal catalytic domain	--	--	--	PREDICTED: uncharacterized protein LOC105349516 [Fragaria vesca subsp. vesca]
CSS0036135	CSS0036135	6.27988	6.55991	5.62376	1.99536	2.66806	2.31445	2.85799	1.73444	2.65248	4.07702	3.88344	2.53661	9.59887	10.7228	9.2821	8.78621	6.84843	6.58583	5.69951	4.67243	5.37202	4.49537	4.13856	4.47932	1.50807e-06	1.16925	up	1.43824e-10	2.19155	up	3.96937e-05	1.42681	up	0.3638	0.381096	normal	--	--	--	--	--	--	--	Protein of unknown function (DUF1639)	--	S	Function unknown	PREDICTED: uncharacterized protein LOC100244117 [Vitis vinifera]
CSS0036721	CSS0036721	150.432	140.689	149.285	124.776	115.527	104.408	109.383	127.915	128.778	70.8875	70.621	69.1226	251.874	266.342	238.344	414.102	436.297	450.397	374.104	378.8	349.445	64.8279	68.3454	68.9126	3.84689e-54	1.2797	up	1.11094e-49	2.48186	up	6.2334e-126	1.94382	up	0.848177	0.0310887	normal	--	--	--	--	--	--	--	--	--	S	Function unknown	PREDICTED: uncharacterized protein LOC100266438 [Vitis vinifera]
CSS0037596	CSS0037596	202.383	216.058	200.027	120.121	120.463	119.194	212.53	234.873	214.984	176.364	184.967	165.26	837.982	850.794	832.604	941.17	818.756	338.877	847.754	887.65	857.145	310.772	308.973	327.22	1.7476e-281	2.52675	up	3.09129e-26	3.0546	up	7.1242e-271	2.32291	up	1.61355e-32	0.933401	normal	--	--	Molecular Function: binding (GO:0005488);; Biological Process: ion transport (GO:0006811);; Molecular Function: hydrolase activity (GO:0016787);; Biological Process: single-organism process (GO:0044699);;	K01535|4.12242e-83|sind:105164940|K01535 H+-transporting ATPase [EC:7.1.2.1] | (RefSeq) plasma membrane ATPase 4-like	Oxidative phosphorylation (ko00190)	[P]	Inorganic ion transport and metabolism	eIF-6 family	Plasma membrane ATPase 4 OS=Nicotiana plumbaginifolia OX=4092 GN=PMA4 PE=2 SV=1	P	Inorganic ion transport and metabolism	LOW QUALITY PROTEIN: plasma membrane ATPase 4-like [Carica papaya]
CSS0037901	CSS0037901	50.6672	48.0129	47.035	15.9629	16.1418	15.0439	20.5255	20.0906	17.9042	25.2512	25.6019	23.7173	33.2121	31.2461	30.8372	35.7724	32.1349	31.6851	38.7174	37.0457	40.6864	48.3843	47.1796	47.2051	0.495204	-0.109142	normal	2.61106e-16	1.64303	up	1.02962e-23	1.34439	up	1.82098e-15	1.01568	up	--	--	--	--	--	--	--	--	--	S	Function unknown	PREDICTED: uncharacterized protein LOC100261105 [Vitis vinifera]
CSS0039080	CSS0039080	43.2455	44.1049	40.6444	59.4617	49.3592	51.0465	46.8969	52.4669	48.2751	41.6908	32.2181	30.1856	119.41	116.798	123.555	116.731	124.957	135.888	95.1229	93.0035	92.9095	64.473	64.6798	61.2174	1.16865e-91	1.98985	up	1.29963e-22	1.8094	up	2.63604e-41	1.28345	up	4.82735e-13	0.948939	normal	--	--	--	--	--	[A]	RNA processing and modification	--	--	T	Signal transduction mechanisms	uncharacterized protein LOC112036706 [Quercus suber]
CSS0039780	CSS0039780	1.42725	1.81444	1.53375	1.06419	0.933822	1.02865	1.16918	2.16806	2.91773	1.31517	0.431493	1.2683	11.8066	11.4146	9.07583	12.0287	12.9593	3.87832	11.1042	12.4598	12.3292	3.54897	1.65542	4.0199	3.48087e-23	3.18465	up	1.37915e-14	3.62757	up	7.75924e-22	2.81367	up	0.00462489	1.37663	up	[P]	Inorganic ion transport and metabolism	Molecular Function: ATP binding (GO:0005524);; Cellular Component: integral component of plasma membrane (GO:0005887);; Biological Process: ATP biosynthetic process (GO:0006754);; Molecular Function: hydrogen-exporting ATPase activity, phosphorylative mechanism (GO:0008553);; Cellular Component: intracellular membrane-bounded organelle (GO:0043231);; Molecular Function: metal ion binding (GO:0046…	K01535|0|nnu:104611402|K01535 H+-transporting ATPase [EC:7.1.2.1] | (RefSeq) ATPase 9, plasma membrane-type	Oxidative phosphorylation (ko00190)	[P]	Inorganic ion transport and metabolism	E1-E2 ATPase;; haloacid dehalogenase-like hydrolase	ATPase 9, plasma membrane-type OS=Arabidopsis thaliana OX=3702 GN=AHA9 PE=2 SV=2	P	Inorganic ion transport and metabolism	hypothetical protein CRG98_013652 [Punica granatum]
CSS0040530	CSS0040530	3.99629	1.5353	2.045	1.46326	0.800419	0.771484	1.16918	1.01176	1.19362	1.18365	1.15065	0.887813	73.4314	66.7583	63.3245	33.4713	32.1349	16.4646	23.1911	19.0234	22.1045	3.54897	4.13856	2.98621	9.38238e-121	5.2019	up	6.58506e-39	5.13991	up	3.57001e-45	4.47525	up	0.000358094	1.54837	up	--	--	Biological Process: flavonoid biosynthetic process (GO:0009813);; Cellular Component: intracellular membrane-bounded organelle (GO:0043231);; Biological Process: flavonoid glucuronidation (GO:0052696);; Molecular Function: quercetin 3-O-glucosyltransferase activity (GO:0080043);; Molecular Function: quercetin 7-O-glucosyltransferase activity (GO:0080044);;	--	--	[GC]	Carbohydrate transport and metabolism;; Energy production and conversion	UDP-glucoronosyl and UDP-glucosyl transferase	UDP-glycosyltransferase 89B2 OS=Stevia rebaudiana OX=55670 GN=UGT89B2 PE=2 SV=1	S	Function unknown	hypothetical protein CISIN_1g042753mg [Citrus sinensis]
CSS0040576	CSS0040576	7.42168	8.37435	8.69126	2.26141	4.00209	3.08594	7.92441	10.9848	6.23333	3.81398	4.02727	4.81956	88.9816	91.4324	86.1172	105.435	105.15	76.3224	173.933	188.121	178.862	31.1127	29.5612	28.4839	3.57053e-163	3.92398	up	1.35903e-94	5.42865	up	6.28787e-270	4.769	up	3.54781e-44	2.8038	up	--	--	--	--	--	--	--	--	--	S	Function unknown	hypothetical protein A4A49_24202 [Nicotiana attenuata]
CSS0040654	CSS0040654	4.70991	2.23316	1.66156	2.7935	2.13445	2.18587	2.07853	3.61343	2.51986	2.23578	2.58896	2.66344	7.00718	7.03326	6.49747	3.87012	5.37338	2.85386	5.50298	5.22867	3.78683	1.77449	3.54734	3.90505	3.7182e-07	1.72945	up	0.00215337	1.28715	up	0.0014354	1.14719	up	0.504951	0.345413	normal	--	--	Biological Process: negative regulation of transcription from RNA polymerase II promoter (GO:0000122);; Molecular Function: RNA polymerase II regulatory region sequence-specific DNA binding (GO:0000977);; Molecular Function: transcriptional repressor activity, RNA polymerase II core promoter proximal region sequence-specific binding (GO:0001078);; Cellular Component: nucleus (GO:0005634);; Biolog…	K12236|0|vvi:100268010|K12236 transcriptional repressor NF-X1 | (RefSeq) NF-X1-type zinc finger protein NFXL1	--	[K]	Transcription	NF-X1 type zinc finger;; R3H domain	NF-X1-type zinc finger protein NFXL1 OS=Arabidopsis thaliana OX=3702 GN=NFXL1 PE=1 SV=1	K	Transcription	PREDICTED: NF-X1-type zinc finger protein NFXL1 [Vitis vinifera]
CSS0041124	CSS0041124	3.13994	1.95401	3.57875	2.26141	3.06827	2.95736	2.72808	2.60167	2.91773	2.3673	2.3013	3.67808	12.6705	9.33925	8.45702	6.58966	5.26802	6.29312	5.01164	5.67366	6.60494	3.31237	5.67574	5.2833	1.72305e-14	2.26742	up	1.56342e-06	1.67308	up	2.13112e-05	1.38766	up	0.0490576	0.775474	normal	--	--	--	--	--	--	--	Protein of unknown function (DUF1645)	--	S	Function unknown	PREDICTED: uncharacterized protein LOC100243388 [Vitis vinifera]
CSS0042047	CSS0042047	16.8415	15.0738	15.0819	32.4578	25.6134	35.1025	39.3622	32.9544	36.7368	27.8815	33.9441	33.8637	478.024	486.563	494.426	429.374	442.092	523.134	176.095	165.315	169.967	56.547	46.2337	54.3261	0	5.44546	up	3.57366e-112	4.44839	up	5.05203e-158	2.57684	up	4.52438e-09	0.795338	normal	[O]	Posttranslational modification, protein turnover, chaperones	Molecular Function: ATP binding (GO:0005524);; Biological Process: protein metabolic process (GO:0019538);;	K03695|0|nnu:104611040|K03695 ATP-dependent Clp protease ATP-binding subunit ClpB | (RefSeq) chaperone protein ClpB1	--	[O]	Posttranslational modification, protein turnover, chaperones	AAA domain (Cdc48 subfamily);; ATPase family associated with various cellular activities (AAA);; C-terminal, D2-small domain, of ClpB protein;; AAA domain (dynein-related subfamily);; Clp amino terminal domain, pathogenicity island component;; AAA ATPase domain;; AAA domain;; Sigma-54 interaction domain;; IstB-like ATP binding protein;; AAA domain;; AAA domain;; Magnesium chelatase, subunit ChlI;…	Chaperone protein ClpB1 OS=Arabidopsis thaliana OX=3702 GN=CLPB1 PE=1 SV=2	O	Posttranslational modification, protein turnover, chaperones	PREDICTED: chaperone protein ClpB1 [Nicotiana sylvestris]
CSS0044795	CSS0044795	11.8461	9.6305	9.58595	6.78422	5.86974	7.07194	7.01505	7.08231	6.36595	3.28792	6.76006	4.81956	7.6791	8.99335	8.66329	12.1333	11.8004	9.0738	11.2025	14.0173	13.0337	9.22733	9.57782	10.222	0.477227	0.205321	normal	2.57688e-06	1.29364	up	1.27281e-08	1.24246	up	0.000368408	1.00383	up	--	--	Cellular Component: mitochondrial inner membrane presequence translocase complex (GO:0005744);; Biological Process: protein import into mitochondrial matrix (GO:0030150);;	--	--	[S]	Function unknown	Pam16	Mitochondrial import inner membrane translocase subunit PAM16 like 1 OS=Arabidopsis thaliana OX=3702 GN=PAM16L1 PE=2 SV=1	U	Intracellular trafficking, secretion, and vesicular transport	mitochondrial import inner membrane translocase subunit PAM16 like 2-like isoform X1 [Hevea brasiliensis]
CSS0046441	CSS0046441	3.28266	0.977007	1.0225	1.86233	1.73424	1.54297	1.5589	2.45713	1.85674	1.84123	1.8698	1.90246	4.51147	4.72727	5.05359	2.71954	4.10906	2.48798	4.02897	3.78244	2.55391	1.30129	2.71963	3.33078	6.2316e-06	1.88541	up	0.00267838	1.37328	up	0.00721544	1.12986	up	0.465456	0.408471	normal	--	--	Biological Process: negative regulation of transcription from RNA polymerase II promoter (GO:0000122);; Molecular Function: RNA polymerase II regulatory region sequence-specific DNA binding (GO:0000977);; Molecular Function: transcriptional repressor activity, RNA polymerase II core promoter proximal region sequence-specific binding (GO:0001078);; Cellular Component: nucleus (GO:0005634);; Biolog…	K12236|0|vvi:100268010|K12236 transcriptional repressor NF-X1 | (RefSeq) NF-X1-type zinc finger protein NFXL1	--	[K]	Transcription	NF-X1 type zinc finger	NF-X1-type zinc finger protein NFXL1 OS=Arabidopsis thaliana OX=3702 GN=NFXL1 PE=1 SV=1	K	Transcription	PREDICTED: NF-X1-type zinc finger protein NFXL1 [Vitis vinifera]
CSS0046472	CSS0046472	4.99536	6.69948	4.34563	3.59164	2.40126	3.3431	2.46826	2.45713	2.51986	1.31517	1.29448	1.14147	11.6146	9.10865	8.35389	22.3839	21.3882	22.465	11.7921	9.6786	10.3918	1.41959	1.30069	1.49311	3.56807e-07	1.34764	up	2.9206e-35	3.35328	up	1.60854e-17	2.4031	up	0.765602	0.207691	normal	[M]	Cell wall/membrane/envelope biogenesis	--	--	--	[R]	General function prediction only	Kelch motif;; Kelch motif;; Galactose oxidase, central domain;; Kelch motif;; Galactose oxidase, central domain	F-box/kelch-repeat protein At1g15670 OS=Arabidopsis thaliana OX=3702 GN=At1g15670 PE=2 SV=1	S	Function unknown	unnamed protein product [Coffea canephora]
CSS0049140	CSS0049140	273.603	278.308	272.369	220.82	216.513	209.201	173.298	184.285	179.308	179.389	162.385	169.953	220.87	237.055	247.832	275.51	387.726	630.629	319.664	317.836	330.247	313.729	331.558	322.281	0.00163178	0.277561	normal	3.93253e-08	1.56837	up	2.92759e-67	1.20542	up	4.9478e-38	1.00464	up	--	--	Molecular Function: transcription cofactor activity (GO:0003712);; Cellular Component: RISC complex (GO:0016442);; Biological Process: posttranscriptional gene silencing by RNA (GO:0035194);; Biological Process: regulation of nucleic acid-templated transcription (GO:1903506);;	--	--	[K]	Transcription	Staphylococcal nuclease homologue;; Tudor domain	Ribonuclease TUDOR 2 OS=Arabidopsis thaliana OX=3702 GN=TSN2 PE=1 SV=1	L	Replication, recombination and repair	unnamed protein product [Coffea canephora]
CSS0050252	CSS0050252	11.7034	13.399	10.0972	11.307	5.06932	6.6862	6.2356	6.6487	5.30496	4.7346	6.18473	5.32688	18.3338	18.102	20.1112	22.4885	21.2828	23.7821	23.0929	22.5834	22.809	5.44176	7.6859	5.16845	1.21282e-10	1.18139	up	1.96353e-13	2.09832	up	2.89353e-32	2.24971	up	0.521107	0.248114	normal	--	--	Cellular Component: plasma membrane (GO:0005886);; Cellular Component: plasmodesma (GO:0009506);; Cellular Component: integral component of membrane (GO:0016021);;	--	--	--	--	Late embryogenesis abundant protein	NDR1/HIN1-like protein 6 OS=Arabidopsis thaliana OX=3702 GN=NHL6 PE=1 SV=1	S	Function unknown	NDR1/HIN1-like protein 6 [Lactuca sativa]
CSS0000983	CSS0000983	1.28452	0.697862	0.766876	0.931167	1.06722	0.900065	1.03927	0.433611	1.45886	0.920617	0.431493	1.14147	2.39972	1.26829	2.78463	1.56897	1.79113	3.07339	2.84976	2.66996	2.55391	1.06469	1.0642	1.14854	0.00419833	1.64068	up	0.00314698	1.65954	up	0.000763251	1.68915	up	0.63344	0.346899	normal	--	--	--	--	--	--	--	MULE transposase domain;; MuDR family transposase;; SWIM zinc finger;; Transposase, Mutator family	--	S	Function unknown	PREDICTED: uncharacterized protein LOC103412000 [Malus domestica]
CSS0001257	CSS0001257	11.1325	10.3284	8.81907	4.65583	7.73738	6.6862	4.41689	4.19157	3.71347	3.41943	2.44513	3.29759	17.086	17.0643	13.0981	15.2713	15.1719	19.3916	8.451	11.9036	11.0082	5.08686	5.79399	5.2833	2.31131e-08	1.13646	up	3.32659e-12	1.94107	up	1.13732e-10	1.67223	up	0.0174999	0.832421	normal	[C]	Energy production and conversion	Molecular Function: ATP:ADP antiporter activity (GO:0005471);; Molecular Function: ATP binding (GO:0005524);; Biological Process: ADP transport (GO:0015866);; Biological Process: ATP transport (GO:0015867);; Cellular Component: integral component of membrane (GO:0016021);;	K03301|0|sind:105157554|K03301 ATP:ADP antiporter, AAA family | (RefSeq) plastidic ATP/ADP-transporter-like	--	--	--	TLC ATP/ADP transporter	Plastidic ATP/ADP-transporter OS=Solanum tuberosum OX=4113 PE=2 SV=2	C	Energy production and conversion	plastidic ATP/ADP-transporter-like [Olea europaea var. sylvestris]
CSS0001748	CSS0001748	2.14087	1.39572	1.53375	3.05955	2.53466	0.900065	1.94863	1.01176	2.25461	0.657584	1.00682	0.507322	1.53582	2.42129	1.13448	6.79885	6.00554	6.00042	13.8557	15.1298	17.8774	6.74305	7.56766	4.24961	0.453081	0.473979	normal	1.51409e-07	2.05313	up	1.09136e-31	3.42782	up	2.58163e-11	2.70603	up	[P]	Inorganic ion transport and metabolism	Cellular Component: plant-type vacuole membrane (GO:0009705);; Molecular Function: nitrate transmembrane transporter activity (GO:0015112);; Biological Process: nitrate transport (GO:0015706);; Cellular Component: integral component of membrane (GO:0016021);; Biological Process: transmembrane transport (GO:0055085);;	K02575|7.89466e-149|sot:102590802|K02575 MFS transporter, NNP family, nitrate/nitrite transporter | (RefSeq) high affinity nitrate transporter 2.7	Nitrogen metabolism (ko00910)	--	--	Major Facilitator Superfamily	High affinity nitrate transporter 2.7 OS=Arabidopsis thaliana OX=3702 GN=NRT2.7 PE=2 SV=1	P	Inorganic ion transport and metabolism	PREDICTED: high affinity nitrate transporter 2.7 [Solanum tuberosum]
CSS0001904	CSS0001904	14.5579	15.2134	17.6381	13.8345	14.2741	14.1439	10.7824	10.4067	10.212	10.5213	11.6503	9.76594	28.7966	27.3259	29.2902	37.1322	55.2089	105.52	32.5265	32.5957	37.7802	13.6044	13.7164	14.0122	4.83412e-18	1.3417	up	6.70193e-17	2.76132	up	3.23407e-39	2.0563	up	0.046842	0.451382	normal	[I]	Lipid transport and metabolism	Molecular Function: acetate-CoA ligase activity (GO:0003987);; Cellular Component: cytosol (GO:0005829);; Cellular Component: chloroplast stroma (GO:0009570);; Molecular Function: AMP binding (GO:0016208);; Biological Process: acetyl-CoA biosynthetic process from acetate (GO:0019427);;	K01895|0|vvi:100263518|K01895 acetyl-CoA synthetase [EC:6.2.1.1] | (RefSeq) ACSS2; acetyl-coenzyme A synthetase, chloroplastic/glyoxysomal	Glycolysis / Gluconeogenesis (ko00010);; Pyruvate metabolism (ko00620);; Glyoxylate and dicarboxylate metabolism (ko00630);; Propanoate metabolism (ko00640);; Carbon metabolism (ko01200)	[I]	Lipid transport and metabolism	AMP-binding enzyme;; AMP-binding enzyme C-terminal domain;; Acetyl-coenzyme A synthetase N-terminus	Acetyl-coenzyme A synthetase, chloroplastic/glyoxysomal OS=Arabidopsis thaliana OX=3702 GN=ACS PE=1 SV=1	I	Lipid transport and metabolism	acetyl-coenzyme A synthetase, chloroplastic/glyoxysomal isoform X1 [Prunus avium]
CSS0002256	CSS0002256	6.13716	5.30375	6.39063	5.32095	5.60293	5.14323	2.72808	2.89074	3.05035	1.31517	1.72597	1.2683	17.4699	17.1796	14.9545	5.85747	7.16451	8.92745	4.71684	5.89616	5.46008	4.37707	4.25681	4.13476	2.05338e-20	1.95632	up	0.00173708	1.02428	up	0.000238003	1.21244	up	0.000225282	1.46154	up	[G]	Carbohydrate transport and metabolism	Molecular Function: hydrolase activity (GO:0016787);;	--	--	--	--	Raffinose synthase or seed imbibition protein Sip1	Probable galactinol--sucrose galactosyltransferase 2 OS=Arabidopsis thaliana OX=3702 GN=RFS2 PE=2 SV=2	S	Function unknown	probable galactinol--sucrose galactosyltransferase 2 [Quercus suber]
CSS0002553	CSS0002553	14.4152	10.6075	6.64626	5.32095	4.93592	5.14323	4.6767	3.61343	4.11134	4.07702	3.73961	3.04393	78.0388	72.0621	76.1132	73.323	85.4473	84.1522	81.0707	82.5462	80.316	7.80774	9.57782	10.5666	2.69944e-31	3.28603	up	1.19425e-89	4.51058	up	9.44707e-151	4.60794	up	1.16773e-06	1.36937	up	[G]	Carbohydrate transport and metabolism	Biological Process: flavonoid biosynthetic process (GO:0009813);; Cellular Component: integral component of membrane (GO:0016021);; Cellular Component: intracellular membrane-bounded organelle (GO:0043231);; Biological Process: flavonoid glucuronidation (GO:0052696);; Molecular Function: quercetin 3-O-glucosyltransferase activity (GO:0080043);; Molecular Function: quercetin 7-O-glucosyltransferas…	--	--	[GC]	Carbohydrate transport and metabolism;; Energy production and conversion	UDP-glucoronosyl and UDP-glucosyl transferase;; Glycosyltransferase family 28 C-terminal domain	Putative UDP-rhamnose:rhamnosyltransferase 1 OS=Fragaria ananassa OX=3747 GN=GT4 PE=2 SV=1	S	Function unknown	UDP-glycosyltransferase 91A4 [Camellia sinensis]
CSS0003346	CSS0003346	8.56347	7.67649	6.00719	5.587	4.93592	5.78613	8.83377	10.2621	6.89645	5.26067	3.73961	5.58054	31.8683	35.3969	35.0657	26.1494	31.292	34.2463	39.2087	35.2657	36.7235	16.4436	15.8448	15.9648	7.98739e-54	2.69078	up	1.83404e-34	3.03539	up	4.15622e-50	2.44126	up	1.59095e-14	1.73578	up	--	--	Molecular Function: DNA binding (GO:0003677);; Molecular Function: transcription factor activity, sequence-specific DNA binding (GO:0003700);; Cellular Component: nucleus (GO:0005634);; Biological Process: regulation of transcription, DNA-templated (GO:0006355);;	--	--	--	--	AP2 domain	Ethylene-responsive transcription factor ERF018 OS=Arabidopsis thaliana OX=3702 GN=ERF018 PE=2 SV=1	K	Transcription	ethylene-responsive transcription factor RAP2-9-like [Olea europaea var. sylvestris]
CSS0005162	CSS0005162	41.2474	42.7092	44.351	28.6001	26.9474	24.6875	45.5979	39.4586	45.2248	20.9112	22.8691	21.3075	184.298	180.905	178.835	153.759	160.042	196.038	71.2439	76.9838	69.4839	66.4841	68.2272	69.8314	4.54331e-171	2.57983	up	1.15839e-60	3.2253	up	2.75377e-24	1.09035	up	1.80171e-46	1.72337	up	--	--	--	--	--	--	--	Cotton fibre expressed protein	--	S	Function unknown	PREDICTED: uncharacterized protein LOC107408349 [Ziziphus jujuba]
CSS0006061	CSS0006061	12.8452	9.49093	7.66876	5.587	4.66911	6.55762	3.63744	4.19157	4.64184	1.97275	1.72597	2.79027	19.9657	21.6763	16.6046	18.4092	23.39	29.1972	9.33541	11.9036	11.4486	6.74305	8.04064	7.35068	9.09491e-13	1.45091	up	4.94855e-21	2.62328	up	1.05411e-11	1.71699	up	1.28606e-07	1.69972	up	[C]	Energy production and conversion	Molecular Function: ATP:ADP antiporter activity (GO:0005471);; Molecular Function: ATP binding (GO:0005524);; Biological Process: ADP transport (GO:0015866);; Biological Process: ATP transport (GO:0015867);; Cellular Component: integral component of membrane (GO:0016021);;	K03301|0|sind:105157554|K03301 ATP:ADP antiporter, AAA family | (RefSeq) plastidic ATP/ADP-transporter-like	--	--	--	TLC ATP/ADP transporter	Plastidic ATP/ADP-transporter OS=Solanum tuberosum OX=4113 PE=2 SV=2	C	Energy production and conversion	plastidic ATP/ADP-transporter-like [Olea europaea var. sylvestris]
CSS0006175	CSS0006175	103.618	95.6072	67.9963	90.9883	61.0986	74.7054	47.5465	57.8148	54.6411	47.2145	49.4779	36.7808	122.002	120.488	135.828	183.674	176.9	192.526	239.085	248.084	253.982	53.5895	55.3385	59.15	5.54621e-15	1.00372	up	1.16787e-20	1.85195	up	8.54746e-191	2.56468	up	0.00266735	0.420336	normal	--	--	Biological Process: anaerobic respiration (GO:0009061);; Biological Process: peptidyl-cysteine oxidation (GO:0018171);; Cellular Component: intracellular part (GO:0044424);; Biological Process: detection of hypoxia (GO:0070483);;	--	--	[S]	Function unknown	PCO_ADO	Plant cysteine oxidase 2 OS=Arabidopsis thaliana OX=3702 GN=PCO2 PE=1 SV=1	S	Function unknown	plant cysteine oxidase 2-like [Quercus suber]
CSS0007179	CSS0007179	7.27895	7.39734	8.81907	5.32095	5.46953	3.3431	4.93652	4.62519	4.11134	4.07702	4.1711	2.66344	390.962	395.938	370.665	227.082	215.146	212.503	83.2326	93.3373	78.995	27.9186	26.4868	26.7611	0	6.09385	up	2.99273e-159	6.04695	up	2.23514e-150	4.5401	up	2.76036e-41	2.87694	up	--	--	Molecular Function: metal ion binding (GO:0046872);;	--	--	[R]	General function prediction only	AN1-like Zinc finger	Zinc finger AN1 domain-containing stress-associated protein 12 OS=Arabidopsis thaliana OX=3702 GN=SAP12 PE=2 SV=2	S	Function unknown	PREDICTED: zinc finger AN1 domain-containing stress-associated protein 12-like [Juglans regia]
CSS0008808	CSS0008808	5.99443	5.16418	5.75157	4.92188	4.4023	5.27181	3.76734	5.63694	6.23333	4.7346	4.60259	4.81956	16.99	15.9113	17.2234	13.0747	15.3826	14.1229	13.8557	13.7948	10.9202	5.44176	4.84803	5.39815	2.29981e-22	2.0502	up	2.8259e-15	2.09365	up	1.06177e-11	1.6346	up	0.579125	0.222734	normal	[QV]	Secondary metabolites biosynthesis, transport and catabolism;; Defense mechanisms	Molecular Function: iron ion binding (GO:0005506);; Cellular Component: integral component of membrane (GO:0016021);; Molecular Function: oxidoreductase activity, acting on paired donors, with incorporation or reduction of molecular oxygen, NAD(P)H as one donor, and incorporation of one atom of oxygen (GO:0016709);; Molecular Function: heme binding (GO:0020037);; Biological Process: indole glucos…	K13260|0|fve:101304511|K13260 isoflavone/4'-methoxyisoflavone 2'-hydroxylase [EC:1.14.14.90 1.14.14.89] | (RefSeq) cytochrome P450 81E8-like	Isoflavonoid biosynthesis (ko00943)	[Q]	Secondary metabolites biosynthesis, transport and catabolism	Cytochrome P450	Cytochrome P450 81E8 OS=Medicago truncatula OX=3880 GN=CYP81E8 PE=2 SV=1	Q	Secondary metabolites biosynthesis, transport and catabolism	PREDICTED: cytochrome P450 81E8-like isoform X1 [Ziziphus jujuba]
CSS0009130	CSS0009130	1.56997	3.21017	1.91719	0.798143	0.400209	0.128581	0.519634	0.433611	0.66312	1.31517	1.72597	1.6488	8.92695	9.33925	5.9818	11.8195	8.32347	8.04934	4.81511	4.78367	4.75555	0.828094	2.1284	2.29709	4.1344e-12	2.30276	up	2.72823e-21	4.70793	up	1.29113e-11	3.27012	up	0.75597	0.209629	normal	[G]	Carbohydrate transport and metabolism	Molecular Function: hydrolase activity, hydrolyzing O-glycosyl compounds (GO:0004553);; Cellular Component: cell wall (GO:0005618);; Biological Process: xyloglucan metabolic process (GO:0010411);; Molecular Function: xyloglucan:xyloglucosyl transferase activity (GO:0016762);; Biological Process: cell wall biogenesis (GO:0042546);; Cellular Component: apoplast (GO:0048046);; Biological Process: ce…	K14504|7.09918e-171|vvi:100266747|K14504 xyloglucan:xyloglucosyl transferase TCH4 [EC:2.4.1.207] | (RefSeq) probable xyloglucan endotransglucosylase/hydrolase protein 23	Plant hormone signal transduction (ko04075)	--	--	Glycosyl hydrolases family 16;; Xyloglucan endo-transglycosylase (XET) C-terminus	Probable xyloglucan endotransglucosylase/hydrolase protein 23 OS=Arabidopsis thaliana OX=3702 GN=XTH23 PE=2 SV=1	G	Carbohydrate transport and metabolism	PREDICTED: probable xyloglucan endotransglucosylase/hydrolase protein 23 [Vitis vinifera]
CSS0009905	CSS0009905	99.0508	96.0259	83.206	94.0478	86.9788	88.5921	124.842	137.888	129.972	114.814	128.01	114.021	228.069	221.605	221.945	178.13	189.438	207.088	216.68	215.377	217.699	154.617	149.816	151.952	6.37921e-91	1.77184	up	1.06904e-21	1.66341	up	6.74145e-47	1.08218	up	1.36554e-06	0.443961	normal	--	--	Molecular Function: protein dimerization activity (GO:0046983);;	--	--	--	--	--	--	S	Function unknown	hypothetical protein T459_07056 [Capsicum annuum]
CSS0010012	CSS0010012	13.1307	10.0492	9.96939	9.31167	9.07141	11.1865	9.09359	10.1176	8.22269	11.3104	11.6503	11.0342	17.086	15.9113	18.1517	14.3299	14.8558	15.2938	14.4453	16.3535	13.2099	16.207	16.3178	17.2282	5.66772e-09	1.12344	up	2.72965e-06	1.15661	up	3.5842e-07	1.02643	up	0.00188559	0.624059	normal	--	--	Cellular Component: cytoplasm (GO:0005737);; Biological Process: metal ion transport (GO:0030001);; Molecular Function: transition metal ion binding (GO:0046914);; Biological Process: cellular transition metal ion homeostasis (GO:0046916);;	--	--	--	--	CASC3/Barentsz eIF4AIII binding	Protein MLN51 homolog OS=Arabidopsis thaliana OX=3702 GN=MLN51 PE=1 SV=1	S	Function unknown	protein MLN51 homolog [Quercus suber]
CSS0010065	CSS0010065	847.356	803.658	740.419	498.44	514.402	525.124	637.59	633.072	651.449	480.694	515.059	506.687	3086.42	3006.32	2981.72	1886.42	2035.56	2190.88	1658.17	1708.66	1732.78	737.713	711.123	698.085	4.68576e-260	2.42378	up	2.28077e-55	2.55762	up	2.61377e-192	1.76204	up	1.42151e-17	0.603553	normal	--	--	Biological Process: phenylpropanoid biosynthetic process (GO:0009699);; Molecular Function: guiding stereospecific synthesis activity (GO:0042349);; Biological Process: regulation of catalytic activity (GO:0050790);;	--	--	--	--	Dirigent-like protein	--	S	Function unknown	hypothetical protein AQUCO_01500373v1 [Aquilegia coerulea]
CSS0010845	CSS0010845	49.9536	44.8028	39.4941	31.9257	28.1481	32.5309	27.1509	27.6066	27.5858	25.6458	20.7117	26.6344	290.462	282.829	303.318	250.721	228.211	195.38	181.893	197.911	191.719	54.4176	47.8891	54.6707	1.90826e-245	3.20537	up	2.94904e-82	3.41583	up	1.02503e-237	3.14301	up	3.41598e-18	1.17511	up	[H]	Coenzyme transport and metabolism	Molecular Function: pyridoxal kinase activity (GO:0008478);; Biological Process: pyridoxal 5'-phosphate salvage (GO:0009443);; Biological Process: phosphorylation (GO:0016310);;	--	--	[H]	Coenzyme transport and metabolism	Phosphomethylpyrimidine kinase;; pfkB family carbohydrate kinase	Pyridoxal kinase OS=Arabidopsis thaliana OX=3702 GN=PK PE=1 SV=2	H	Coenzyme transport and metabolism	PREDICTED: pyridoxal kinase [Nicotiana attenuata]
CSS0011185	CSS0011185	3.99629	5.16418	6.13501	4.25676	3.20167	3.72884	5.45615	3.46889	4.24397	3.02488	3.02045	3.55125	29.4685	28.5942	28.1557	21.0241	20.1238	17.05	17.3933	16.3535	11.8889	8.87243	8.51361	7.69524	4.09579e-52	2.9633	up	4.97688e-28	2.90941	up	7.14718e-18	2.10548	up	1.97815e-06	1.37956	up	--	--	--	--	--	--	--	Cotton fibre expressed protein	--	S	Function unknown	uncharacterized protein LOC18054127 [Citrus clementina]
CSS0011437	CSS0011437	3.56811	5.16418	3.32313	3.19257	2.93487	4.50032	6.88515	6.93778	4.77446	6.57584	4.74642	8.11715	26.4929	36.5499	36.819	22.6977	25.8133	9.80556	29.7751	19.2459	26.2436	7.09794	9.69606	10.4517	3.29084e-58	3.51681	up	1.58076e-16	2.93643	up	9.40173e-29	2.35132	up	0.0742549	0.541449	normal	--	--	--	--	--	--	--	PB1 domain	--	--	--	PREDICTED: uncharacterized protein LOC107062686 [Solanum tuberosum]
CSS0013355	CSS0013355	4.70991	3.21017	1.91719	3.99071	5.20272	6.30045	7.6646	8.9613	9.28368	5.5237	5.17792	6.84884	29.1806	28.0177	26.1961	19.0368	22.0203	25.6847	17.0003	17.3547	14.7951	8.16264	6.73994	7.8101	3.53305e-55	3.56089	up	1.13432e-22	2.65046	up	9.58846e-11	1.26652	up	0.166039	0.434909	normal	[QV]	Secondary metabolites biosynthesis, transport and catabolism;; Defense mechanisms	Molecular Function: iron ion binding (GO:0005506);; Cellular Component: endoplasmic reticulum membrane (GO:0005789);; Cellular Component: integral component of membrane (GO:0016021);; Biological Process: monoterpenoid biosynthetic process (GO:0016099);; Molecular Function: oxidoreductase activity, acting on paired donors, with incorporation or reduction of molecular oxygen, NAD(P)H as one donor, …	--	--	[Q]	Secondary metabolites biosynthesis, transport and catabolism	Cytochrome P450	Geraniol 8-hydroxylase OS=Catharanthus roseus OX=4058 GN=CYP76B6 PE=1 SV=1	Q	Secondary metabolites biosynthesis, transport and catabolism	geraniol 8-hydroxylase-like [Olea europaea var. sylvestris]
CSS0013527	CSS0013527	89.4883	92.8157	86.657	47.7556	43.7562	37.6741	77.0357	73.1357	76.9219	49.9764	47.3204	45.0248	482.919	465.002	454.616	273.314	270.355	279.678	268.762	269.443	270.626	132.495	137.4	127.603	4.68647e-299	2.88097	up	6.01472e-77	3.23122	up	5.10116e-176	2.18445	up	4.20383e-58	1.56086	up	--	--	--	--	--	[L]	Replication, recombination and repair	--	--	J	Translation, ribosomal structure and biogenesis	uncharacterized protein LOC112020187 [Quercus suber]
CSS0013529	CSS0013529	295.725	287.101	298.442	125.175	107.523	118.294	85.7396	107.536	93.3673	70.3614	68.7512	66.3323	455.179	480.107	477.822	532.612	669.671	837.717	630.091	631.667	608.887	154.38	137.637	109.456	4.41806e-59	1.18135	up	1.05635e-47	3.09512	up	0	3.05944	up	3.4108e-18	1.04578	up	--	--	--	--	--	--	--	--	--	S	Function unknown	uncharacterized protein LOC110408868 [Herrania umbratica]
CSS0014406	CSS0014406	4.99536	1.67487	4.47344	4.52281	4.4023	3.08594	3.89725	3.9025	3.71347	5.26067	6.0409	2.79027	55.3855	43.8138	48.0606	85.4563	118.004	271.629	167.055	147.181	160.104	536.486	545.699	527.641	1.50189e-25	4.07882	up	8.91507e-54	5.72784	up	1.4109e-226	5.67213	up	0	6.79897	up	[HJ]	Coenzyme transport and metabolism;; Translation, ribosomal structure and biogenesis	--	K14487|0|jcu:105639792|K14487 auxin responsive GH3 gene family | (RefSeq) probable indole-3-acetic acid-amido synthetase GH3.1	Plant hormone signal transduction (ko04075)	--	--	GH3 auxin-responsive promoter	Probable indole-3-acetic acid-amido synthetase GH3.1 OS=Arabidopsis thaliana OX=3702 GN=GH3.1 PE=2 SV=1	S	Function unknown	GH3 auxin-responsive promoter [Corchorus olitorius]
CSS0014916	CSS0014916	9.84799	10.6075	10.3528	6.65119	5.86974	6.04329	8.44405	7.66046	8.09006	9.60072	10.212	9.51228	20.4456	19.3703	19.9049	20.9195	20.1238	26.4897	23.9773	24.2521	21.9284	11.7116	10.5238	11.3706	4.94596e-16	1.44709	up	1.90276e-21	2.41776	up	6.35171e-26	1.87312	up	0.295557	0.278634	normal	--	--	--	--	--	--	--	MYND finger	F-box protein At1g67340 OS=Arabidopsis thaliana OX=3702 GN=At1g67340 PE=1 SV=1	--	--	PREDICTED: F-box protein At1g67340 [Ricinus communis]
CSS0015586	CSS0015586	262.756	275.935	258.182	222.948	253.599	250.604	234.615	229.525	241.376	221.606	225.383	234.763	680.368	624	637.68	650.493	671.673	614.238	491.337	518.528	490.615	340.11	342.673	337.902	3.08638e-130	1.78531	up	5.93286e-36	1.9803	up	3.73452e-101	1.44245	up	1.24902e-19	0.670041	normal	[O]	Posttranslational modification, protein turnover, chaperones	Molecular Function: ATP binding (GO:0005524);;	K09489|0|sind:105164015|K09489 heat shock 70kDa protein 4 | (RefSeq) heat shock 70 kDa protein 14	--	[O]	Posttranslational modification, protein turnover, chaperones	Hsp70 protein;; MreB/Mbl protein	Heat shock 70 kDa protein 15 OS=Arabidopsis thaliana OX=3702 GN=HSP70-15 PE=1 SV=1	O	Posttranslational modification, protein turnover, chaperones	heat shock 70 kDa protein 14 [Sesamum indicum]
CSS0017745	CSS0017745	48.0982	50.944	45.3735	50.6821	45.8907	47.4463	30.0088	31.6536	35.0127	22.7524	17.6912	18.3904	110.675	110.803	113.757	220.91	210.405	167.207	133.939	142.731	142.314	61.5155	57.7034	58.4609	2.55963e-69	1.71438	up	2.82442e-49	2.61202	up	2.74578e-139	2.46491	up	2.49446e-36	1.66007	up	--	--	--	--	--	--	--	ZF-HD protein dimerisation region	Mini zinc finger protein 2 OS=Arabidopsis thaliana OX=3702 GN=MIF2 PE=1 SV=1	S	Function unknown	hypothetical protein EUGRSUZ_K02471 [Eucalyptus grandis]
CSS0017796	CSS0017796	147.863	138.316	151.586	80.3464	84.4442	86.9206	100.549	103.199	111.404	108.501	99.6749	97.7862	138.032	130.173	149.545	243.608	250.863	274.117	387.076	386.143	376.393	723.99	738.556	722.549	1.00834e-05	0.433716	normal	4.079e-38	2.17855	up	1.59242e-193	2.21956	up	0	2.91333	up	--	--	--	--	--	--	--	PLAT/LH2 domain;; Embryo-specific protein 3, (ATS3)	PLAT domain-containing protein 1 OS=Arabidopsis thaliana OX=3702 GN=PLAT1 PE=1 SV=1	S	Function unknown	unnamed protein product [Coffea canephora]
CSS0018085	CSS0018085	72.6468	68.5301	61.2222	64.7826	60.4316	62.1045	94.1836	99.4415	91.7758	84.6968	92.3395	82.3129	155.406	149.889	152.742	120.183	130.225	147.083	150.448	151.186	154.996	117.471	107.13	111.524	3.40046e-73	1.67899	up	1.7485e-19	1.65701	up	9.01803e-38	1.03355	up	3.64488e-06	0.462515	normal	--	--	Molecular Function: protein dimerization activity (GO:0046983);;	--	--	--	--	--	Transcription factor UPBEAT1 OS=Arabidopsis thaliana OX=3702 GN=UPB1 PE=2 SV=1	S	Function unknown	hypothetical protein T459_07056 [Capsicum annuum]
CSS0018190	CSS0018190	3.85356	2.5123	3.32313	6.78422	6.93696	6.42903	6.75524	7.37139	5.30496	4.7346	6.32856	4.31223	36.0918	41.1619	35.8908	26.3586	23.9168	26.8555	17.7864	18.5785	17.0848	7.57114	9.69606	10.3369	3.2398e-78	4.00433	up	3.36928e-27	2.4904	up	3.68776e-19	1.79887	up	0.00152105	0.890746	normal	[G]	Carbohydrate transport and metabolism	Molecular Function: zinc ion binding (GO:0008270);; Molecular Function: cinnamyl-alcohol dehydrogenase activity (GO:0045551);; Molecular Function: sinapyl alcohol dehydrogenase activity (GO:0052747);; Biological Process: oxidation-reduction process (GO:0055114);;	--	--	[Q]	Secondary metabolites biosynthesis, transport and catabolism	Alcohol dehydrogenase GroES-like domain;; Zinc-binding dehydrogenase;; D-isomer specific 2-hydroxyacid dehydrogenase, NAD binding domain	Probable mannitol dehydrogenase OS=Fragaria ananassa OX=3747 GN=CAD PE=2 SV=1	C	Energy production and conversion	cinnamyl alcohol dehydrogenase 3 [Camellia sinensis]
CSS0018558	CSS0018558	18.4115	19.6797	18.0216	15.8298	11.4727	17.3584	13.1207	14.5982	15.2518	15.2559	13.3763	12.3025	30.3324	32.0532	30.5278	33.6805	43.1978	60.6628	34.6884	40.3831	38.3967	18.8096	19.2739	20.4441	1.86824e-17	1.22388	up	2.85336e-15	2.17865	up	7.19614e-34	1.74697	up	0.00187114	0.592661	normal	--	--	Molecular Function: protein disulfide isomerase activity (GO:0003756);; Cellular Component: endoplasmic reticulum (GO:0005783);; Biological Process: protein folding (GO:0006457);; Biological Process: response to endoplasmic reticulum stress (GO:0034976);;	--	--	[S]	Function unknown	Thioredoxin	5&apos;-adenylylsulfate reductase-like 5 OS=Arabidopsis thaliana OX=3702 GN=APRL5 PE=2 SV=1	O	Posttranslational modification, protein turnover, chaperones	PREDICTED: 5&apos;-adenylylsulfate reductase-like 5 [Nicotiana tomentosiformis]
CSS0018907	CSS0018907	0.142725	0.697862	0.511251	0.266048	0.667016	0.514323	0.259817	1.1563	0.795744	0.39455	0.143831	1.01464	58.0732	47.1574	52.4954	69.2437	76.8077	122.35	19.6535	20.2472	19.2864	0.828094	1.41894	1.14854	6.49736e-64	7.03313	up	1.78169e-65	7.72014	up	1.0254e-40	4.92174	up	0.226791	0.809074	normal	--	--	--	--	--	[R]	General function prediction only	PPR repeat family;; PPR repeat;; PPR repeat;; Pentatricopeptide repeat domain;; Pentacotripeptide-repeat region of PRORP	Pentatricopeptide repeat-containing protein At3g16010 OS=Arabidopsis thaliana OX=3702 GN=At3g16010 PE=2 SV=1	S	Function unknown	pentatricopeptide repeat-containing protein At3g16010-like [Quercus suber]
CSS0019982	CSS0019982	111.325	106.354	103.784	99.9009	98.5849	97.4642	37.5435	34.2553	40.3177	28.8022	28.91	30.1856	178.827	175.37	165.737	168.925	167.734	139.62	87.6546	106.798	98.1053	14.5508	19.2739	18.4916	2.2291e-45	1.19406	up	8.22027e-14	1.25485	up	1.25567e-56	1.73113	up	0.000118581	-0.644894	normal	--	--	Molecular Function: peroxidase activity (GO:0004601);; Cellular Component: extracellular region (GO:0005576);; Biological Process: response to oxidative stress (GO:0006979);; Molecular Function: heme binding (GO:0020037);; Biological Process: hydrogen peroxide catabolic process (GO:0042744);; Molecular Function: metal ion binding (GO:0046872);; Biological Process: oxidation-reduction process (GO:…	K00430|0|nnu:104593959|K00430 peroxidase [EC:1.11.1.7] | (RefSeq) peroxidase 72-like	Phenylpropanoid biosynthesis (ko00940)	--	--	Peroxidase	Peroxidase 72 OS=Arabidopsis thaliana OX=3702 GN=PER72 PE=1 SV=1	G	Carbohydrate transport and metabolism	PREDICTED: peroxidase 72-like [Nelumbo nucifera]
CSS0019985	CSS0019985	10.1334	8.37435	5.11251	3.99071	3.33508	4.37174	3.50753	2.31259	3.18298	3.1564	3.16428	2.53661	53.9457	49.8093	52.3923	48.4287	56.7893	50.7109	55.8159	57.0703	51.3424	6.15155	6.03048	7.8101	9.34489e-81	3.2186	up	2.02776e-69	4.25969	up	3.49716e-105	4.48111	up	0.000256888	1.17347	up	[G]	Carbohydrate transport and metabolism	Biological Process: flavonoid biosynthetic process (GO:0009813);; Cellular Component: integral component of membrane (GO:0016021);; Cellular Component: intracellular membrane-bounded organelle (GO:0043231);; Biological Process: flavonoid glucuronidation (GO:0052696);; Molecular Function: quercetin 3-O-glucosyltransferase activity (GO:0080043);; Molecular Function: quercetin 7-O-glucosyltransferas…	--	--	[GC]	Carbohydrate transport and metabolism;; Energy production and conversion	UDP-glucoronosyl and UDP-glucosyl transferase	Putative UDP-rhamnose:rhamnosyltransferase 1 OS=Fragaria ananassa OX=3747 GN=GT4 PE=2 SV=1	S	Function unknown	UDP-glycosyltransferase 91A4 [Camellia sinensis]
CSS0020300	CSS0020300	22.5505	21.6337	13.9316	28.9992	27.3476	25.459	28.9696	25.0049	27.5858	30.6434	28.3347	29.8051	116.242	108.036	100.969	98.1127	96.0887	95.8604	43.336	51.1742	42.7119	25.5526	22.1117	29.7473	4.63228e-108	2.98136	up	1.73225e-42	2.38994	up	1.70494e-17	1.09732	up	0.621374	-0.105511	normal	[M]	Cell wall/membrane/envelope biogenesis	Molecular Function: catalytic activity (GO:0003824);; Molecular Function: coenzyme binding (GO:0050662);;	--	--	[V]	Defense mechanisms	3-beta hydroxysteroid dehydrogenase/isomerase family;; NAD(P)H-binding;; NAD dependent epimerase/dehydratase family	Cinnamoyl-CoA reductase-like SNL6 OS=Oryza sativa subsp. japonica OX=39947 GN=SNL6 PE=3 SV=1	M	Cell wall/membrane/envelope biogenesis	Epimerase domain-containing protein [Cephalotus follicularis]
CSS0020600	CSS0020600	43.9592	49.5482	44.6066	46.8244	48.4253	50.2751	47.5465	46.83	46.2858	43.6636	46.4574	42.3614	404.305	397.552	380.978	272.059	262.242	204.673	94.5333	86.6624	82.8699	57.1385	61.2507	57.0826	0	3.5942	up	1.55841e-60	2.8988	up	1.05663e-35	1.26138	up	3.91811e-05	0.492407	normal	[E]	Amino acid transport and metabolism	Molecular Function: N2-acetyl-L-ornithine:2-oxoglutarate 5-aminotransferase activity (GO:0003992);; Cellular Component: cytosol (GO:0005829);; Biological Process: arginine biosynthetic process (GO:0006526);; Cellular Component: chloroplast stroma (GO:0009570);; Molecular Function: pyridoxal phosphate binding (GO:0030170);; Molecular Function: identical protein binding (GO:0042802);;	K00818|0|jcu:105634781|K00818 acetylornithine aminotransferase [EC:2.6.1.11] | (RefSeq) acetylornithine aminotransferase, mitochondrial	Arginine biosynthesis (ko00220);; 2-Oxocarboxylic acid metabolism (ko01210);; Biosynthesis of amino acids (ko01230)	[E]	Amino acid transport and metabolism	Aminotransferase class-III	Acetylornithine aminotransferase, mitochondrial OS=Alnus glutinosa OX=3517 GN=AG118 PE=2 SV=1	E	Amino acid transport and metabolism	acetylornithine aminotransferase, mitochondrial-like [Hevea brasiliensis]
CSS0021267	CSS0021267	1.56997	0.977007	1.15031	1.19721	0.933822	1.41439	0.909359	1.01176	1.59149	1.44668	1.29448	1.01464	2.87966	4.38138	2.88776	2.51035	2.52865	2.34163	2.55495	3.78244	1.93745	2.24768	1.89191	1.95252	4.96284e-05	1.8722	up	0.0017758	1.55922	up	0.0026703	1.48493	up	0.232596	0.652136	normal	--	--	--	--	--	--	--	Dof domain, zinc finger	Cyclic dof factor 3 OS=Arabidopsis thaliana OX=3702 GN=CDF3 PE=1 SV=2	S	Function unknown	unnamed protein product [Coffea canephora]
CSS0021374	CSS0021374	14.7006	11.5845	15.9766	10.7749	9.20481	11.7008	8.05432	10.2621	9.4163	9.73224	9.49285	9.38545	28.2207	21.6763	31.1466	24.8943	21.3882	20.4892	27.6132	26.4771	20.7835	13.0129	8.39537	11.1409	4.12864e-15	1.43134	up	8.88037e-13	1.63356	up	2.73117e-22	1.77433	up	0.361442	0.265824	normal	[R]	General function prediction only	--	--	--	--	--	Endonuclease/Exonuclease/phosphatase family	--	S	Function unknown	uncharacterized protein LOC107641270 [Arachis ipaensis]
CSS0021454	CSS0021454	3.99629	4.18717	5.24032	1.46326	2.26785	2.95736	1.81872	1.87898	1.72411	0.920617	2.44513	1.39513	11.7106	12.2217	11.2416	19.1414	12.854	9.29333	15.8211	15.9085	15.9399	6.62475	5.5575	6.43184	2.36192e-14	1.86118	up	3.73446e-18	3.1023	up	5.70699e-34	3.41756	up	2.82549e-07	1.85203	up	--	--	Biological Process: proteolysis (GO:0006508);; Molecular Function: cysteine-type peptidase activity (GO:0008234);;	--	--	--	--	--	F-box protein At4g35930 OS=Arabidopsis thaliana OX=3702 GN=At4g35930 PE=2 SV=1	S	Function unknown	unnamed protein product [Coffea canephora]
CSS0022642	CSS0022642	12.2743	15.7717	9.96939	9.44469	12.6733	14.1439	8.18423	12.5747	12.5993	8.15404	10.7873	12.8099	21.8854	22.2528	25.8867	25.2081	27.7098	38.0514	29.8733	25.9208	31.2634	14.1959	10.642	10.3369	5.527e-14	1.37857	up	8.63713e-13	1.88825	up	2.15997e-23	1.73298	up	0.453854	0.227476	normal	--	--	Cellular Component: integral component of membrane (GO:0016021);;	--	--	--	--	--	--	S	Function unknown	hypothetical protein CFOL_v3_21031 [Cephalotus follicularis]
CSS0022667	CSS0022667	11.9889	10.6075	9.0747	5.72002	7.20377	5.91471	7.6646	5.78148	6.89645	7.23342	7.19155	5.96103	22.1734	17.2949	18.5642	19.246	20.0185	15.5865	12.48	9.78984	10.0395	5.08686	8.7501	7.8101	5.63351e-13	1.37178	up	7.43365e-17	2.08791	up	2.27234e-05	1.00689	up	0.655398	0.169946	normal	[M]	Cell wall/membrane/envelope biogenesis	--	--	--	--	--	--	Protein CDI OS=Arabidopsis thaliana OX=3702 GN=CDI PE=2 SV=1	S	Function unknown	PREDICTED: protein CDI-like [Nicotiana attenuata]
CSS0024472	CSS0024472	16.556	15.6321	18.5328	11.8391	12.0063	14.1439	10.5226	11.7075	13.395	5.5237	4.89025	4.69272	433.677	430.528	434.711	359.502	393.31	549.038	152.118	150.741	154.115	35.9629	40.2032	35.49	0	5.16388	up	5.70759e-131	5.619	up	1.81481e-244	4.02158	up	3.5862e-54	2.88896	up	[O]	Posttranslational modification, protein turnover, chaperones	Cellular Component: cytoplasm (GO:0005737);;	K13993|3.43196e-78|rcu:8258553|K13993 HSP20 family protein | (RefSeq) 17.3 kDa class II heat shock protein	Protein processing in endoplasmic reticulum (ko04141)	[O]	Posttranslational modification, protein turnover, chaperones	Hsp20/alpha crystallin family	17.9 kDa class II heat shock protein OS=Glycine max OX=3847 GN=HSP17.9-D PE=3 SV=1	O	Posttranslational modification, protein turnover, chaperones	heat shock protein 18.1 [Camellia sinensis]
CSS0024477	CSS0024477	34.9675	38.2429	37.1935	24.6094	26.2804	24.4303	22.9938	25.7276	26.79	23.8045	26.3211	20.8002	73.5274	82.439	81.7856	77.6115	71.4344	84.6645	40.5845	45.723	41.6551	39.7485	40.2032	35.0306	6.95825e-48	1.60293	up	2.28959e-31	2.19934	up	2.46271e-18	1.11162	up	1.28628e-07	0.77794	normal	--	--	Molecular Function: DNA binding (GO:0003677);;	K09422|5.27352e-109|vvi:100242243|K09422 transcription factor MYB, plant | (RefSeq) transcription factor MYB108	--	[K]	Transcription	Myb-like DNA-binding domain;; Myb-like DNA-binding domain	Transcription factor MYB62 OS=Arabidopsis thaliana OX=3702 GN=MYB62 PE=2 SV=1	K	Transcription	MYB [Camellia sinensis]
CSS0024578	CSS0024578	20.6951	17.0278	18.7885	12.1052	10.8057	11.8294	13.5105	17.1999	13.1298	12.0995	11.3626	13.8245	134	130.634	122.627	95.9161	96.6155	69.2243	54.3419	56.9591	55.7457	22.1219	24.5949	22.052	2.3231e-178	3.26909	up	7.11997e-61	3.45317	up	9.37749e-66	2.27991	up	1.00112e-07	0.948456	normal	[QV]	Secondary metabolites biosynthesis, transport and catabolism;; Defense mechanisms	Molecular Function: iron ion binding (GO:0005506);; Cellular Component: integral component of membrane (GO:0016021);; Molecular Function: oxidoreductase activity, acting on paired donors, with incorporation or reduction of molecular oxygen, NAD(P)H as one donor, and incorporation of one atom of oxygen (GO:0016709);; Molecular Function: heme binding (GO:0020037);; Biological Process: indole glucos…	--	--	[Q]	Secondary metabolites biosynthesis, transport and catabolism	Cytochrome P450	Cytochrome P450 81E8 OS=Medicago truncatula OX=3880 GN=CYP81E8 PE=2 SV=1	Q	Secondary metabolites biosynthesis, transport and catabolism	cytochrome P450 81E8 [Prunus persica]
CSS0025497	CSS0025497	20.4096	18.7027	19.6831	20.7517	16.542	13.7581	16.4984	21.8251	19.3631	19.596	20.424	19.7855	35.1319	38.2794	37.9535	37.1322	37.1922	24.953	43.8273	40.1606	40.158	28.2735	27.6692	24.1194	9.48064e-25	1.41661	up	8.91267e-10	1.51241	up	2.08751e-26	1.45883	up	0.00257556	0.502693	normal	--	--	--	--	--	--	--	Ubiquitin-2 like Rad60 SUMO-like	Membrane-anchored ubiquitin-fold protein 1 OS=Arabidopsis thaliana OX=3702 GN=MUB1 PE=1 SV=1	S	Function unknown	PREDICTED: membrane-anchored ubiquitin-fold protein 1 [Theobroma cacao]
CSS0026011	CSS0026011	38.3929	39.6386	38.3438	25.4076	27.481	28.6735	36.6342	36.4233	39.522	48.3982	38.8344	34.8784	104.628	99.1574	106.435	123.844	123.272	135.522	114.383	134.277	119.681	62.3436	50.727	59.3797	4.31653e-79	1.91262	up	2.4359e-54	2.79166	up	3.49695e-92	2.05852	up	5.69805e-05	0.580398	normal	--	--	Biological Process: vacuole organization (GO:0007033);; Cellular Component: integral component of membrane (GO:0016021);; Biological Process: phosphatidylinositol-3-phosphate biosynthetic process (GO:0036092);; Molecular Function: phosphoric ester hydrolase activity (GO:0042578);;	K22913|0|vvi:100242326|K22913 phosphatidylinositol 3,5-bisphosphate 5-phosphatase [EC:3.1.3.-] | (RefSeq) phosphoinositide phosphatase SAC3	Inositol phosphate metabolism (ko00562)	[I]	Lipid transport and metabolism	SacI homology domain	Phosphoinositide phosphatase SAC4 OS=Arabidopsis thaliana OX=3702 GN=SAC4 PE=2 SV=1	T	Signal transduction mechanisms	PREDICTED: phosphoinositide phosphatase SAC3 [Vitis vinifera]
CSS0026995	CSS0026995	83.3511	75.9274	82.0557	51.7463	53.8949	52.0752	36.5043	35.8452	35.0127	25.1197	25.4581	25.1124	128.625	131.211	119.739	299.672	304.808	289.557	209.113	208.257	212.063	45.6634	48.5985	40.6584	3.08416e-35	1.1522	up	1.19962e-83	3.06491	up	7.34759e-236	2.90153	up	1.61877e-11	0.912029	normal	--	--	--	--	--	--	--	Lateral organ boundaries (LOB) domain	LOB domain-containing protein 41 OS=Arabidopsis thaliana OX=3702 GN=LBD41 PE=2 SV=1	S	Function unknown	LOB domain-containing protein 41 [Sesamum indicum]
CSS0027225	CSS0027225	120.46	116.543	95.2204	112.804	87.379	91.8066	65.3439	76.4601	74.7999	66.8105	59.546	53.1419	166.828	158.767	168.934	225.408	225.261	262.043	275.542	297.033	311.313	75.4748	77.805	74.9999	6.39622e-28	1.07606	up	1.22623e-22	1.85622	up	2.38874e-171	2.3815	up	0.000257992	0.43413	normal	[O]	Posttranslational modification, protein turnover, chaperones	Biological Process: protein polyubiquitination (GO:0000209);; Molecular Function: ATP binding (GO:0005524);; Cellular Component: cytoplasm (GO:0005737);; Biological Process: DNA repair (GO:0006281);; Biological Process: histone ubiquitination (GO:0016574);; Molecular Function: ubiquitin protein ligase binding (GO:0031625);; Biological Process: proteasome-mediated ubiquitin-dependent protein catab…	K10573|3.92779e-89|mtr:MTR_8g468530|K10573 ubiquitin-conjugating enzyme E2 A [EC:2.3.2.23] | (RefSeq) ubiquitin-conjugating enzyme	Ubiquitin mediated proteolysis (ko04120)	[O]	Posttranslational modification, protein turnover, chaperones	Ubiquitin-conjugating enzyme	Ubiquitin-conjugating enzyme E2 2 OS=Medicago sativa OX=3879 GN=UBC2 PE=2 SV=1	O	Posttranslational modification, protein turnover, chaperones	unnamed protein product, partial [Vitis vinifera]
CSS0028009	CSS0028009	43.8164	40.476	44.351	31.9257	41.355	39.3457	68.072	62.8736	62.4659	41.6908	49.1902	45.6589	47.1305	44.275	50.1233	64.5368	52.6802	42.881	174.916	180.111	172.785	192.236	197.705	200.306	2.18117e-07	0.638005	normal	1.61246e-06	1.06878	up	1.45601e-101	1.80003	up	3.58899e-121	2.18811	up	[IQR]	Lipid transport and metabolism;; Secondary metabolites biosynthesis, transport and catabolism;; General function prediction only	Molecular Function: protochlorophyllide reductase activity (GO:0016630);; Biological Process: oxidation-reduction process (GO:0055114);;	--	--	[Q]	Secondary metabolites biosynthesis, transport and catabolism	short chain dehydrogenase;; Enoyl-(Acyl carrier protein) reductase;; KR domain;; NAD dependent epimerase/dehydratase family	Short-chain dehydrogenase TIC 32, chloroplastic OS=Pisum sativum OX=3888 GN=TIC32 PE=1 SV=1	S	Function unknown	PREDICTED: short-chain dehydrogenase TIC 32, chloroplastic isoform X2 [Vitis vinifera]
CSS0028891	CSS0028891	0.856347	0.977007	0.766876	1.06419	1.33403	0.257161	0.519634	0.289074	0.530496	0.131517	1.43831	0.380491	6.62322	4.84257	7.83821	4.07931	4.42514	2.04892	3.9307	3.2262	4.66749	1.65619	1.53718	0.80398	1.15619e-14	3.26698	up	5.72713e-06	2.41085	up	1.11109e-09	3.21504	up	0.227971	0.79694	normal	--	--	--	--	--	--	--	MULE transposase domain;; Transposase, Mutator family;; SWIM zinc finger	--	S	Function unknown	PREDICTED: uncharacterized protein LOC103403603 [Malus domestica]
CSS0029027	CSS0029027	24.8341	25.8209	26.2016	20.8847	22.8119	23.5303	21.5648	22.5478	26.6574	21.9633	22.0061	21.0538	41.6591	45.7738	41.5632	51.3575	59.3179	81.3715	50.9026	55.9579	53.8082	31.4676	29.6794	33.4226	2.92809e-22	1.24246	up	1.48553e-18	2.07851	up	5.767e-35	1.53124	up	3.73244e-05	0.621751	normal	--	--	Molecular Function: protein disulfide isomerase activity (GO:0003756);; Cellular Component: endoplasmic reticulum (GO:0005783);; Biological Process: protein folding (GO:0006457);; Biological Process: response to endoplasmic reticulum stress (GO:0034976);;	--	--	[S]	Function unknown	Thioredoxin	5&apos;-adenylylsulfate reductase-like 5 OS=Arabidopsis thaliana OX=3702 GN=APRL5 PE=2 SV=1	O	Posttranslational modification, protein turnover, chaperones	PREDICTED: 5&apos;-adenylylsulfate reductase-like 5 [Nicotiana tomentosiformis]
CSS0029813	CSS0029813	7.5644	7.39734	6.26282	5.18793	4.4023	3.72884	9.09359	10.1176	10.3447	5.65522	5.89707	8.37081	42.1391	41.7384	43.729	45.6046	42.5656	34.9049	23.4859	21.2484	20.079	18.6913	17.2637	17.1133	7.54641e-77	3.07492	up	6.66883e-53	3.73476	up	5.92985e-17	1.47766	up	1.27147e-11	1.44555	up	--	--	Molecular Function: metal ion binding (GO:0046872);;	--	--	[T]	Signal transduction mechanisms	EF-hand domain pair;; EF hand;; EF-hand domain;; EF hand;; EF-hand domain pair	Probable calcium-binding protein CML45 OS=Arabidopsis thaliana OX=3702 GN=CML45 PE=1 SV=1	DTZ	Cell cycle control, cell division, chromosome partitioning;; Signal transduction mechanisms;; Cytoskeleton	calmodulin-like protein 45 [Camellia sinensis]
CSS0030721	CSS0030721	15.6997	14.6551	13.2925	14.3666	13.7405	9.51497	13.1207	16.3327	15.1191	16.045	15.1023	15.2196	28.9886	31.3614	30.3215	34.5173	31.1867	21.221	38.5209	37.2682	36.5473	21.6487	21.6388	19.0658	2.51039e-24	1.55032	up	1.20723e-11	1.75458	up	2.48202e-32	1.6837	up	0.00630554	0.506437	normal	--	--	--	--	--	--	--	Ubiquitin-2 like Rad60 SUMO-like	Membrane-anchored ubiquitin-fold protein 1 OS=Arabidopsis thaliana OX=3702 GN=MUB1 PE=1 SV=1	S	Function unknown	PREDICTED: membrane-anchored ubiquitin-fold protein 1 [Theobroma cacao]
CSS0031209	CSS0031209	1.99814	2.23316	2.17281	1.72931	2.53466	1.28581	1.03927	0.867222	1.19362	1.05213	0.862986	2.02929	6.71921	4.26608	5.15672	5.33448	6.84843	10.0251	3.24283	4.33868	3.8749	2.48428	3.19261	2.64165	7.37954e-07	1.79181	up	2.94281e-10	2.51693	up	1.58426e-06	2.12117	up	0.0448757	0.970615	normal	[G]	Carbohydrate transport and metabolism	Molecular Function: UDP-glycosyltransferase activity (GO:0008194);; Biological Process: flavonoid biosynthetic process (GO:0009813);; Cellular Component: intracellular membrane-bounded organelle (GO:0043231);; Biological Process: flavonoid glucuronidation (GO:0052696);;	K23154|3.82267e-177|fve:105352450|K23154 2-hydroxyflavanone C-glucosyltransferase [EC:2.4.1.360] | (RefSeq) anthocyanidin 3-O-glucosyltransferase 2-like	--	[GC]	Carbohydrate transport and metabolism;; Energy production and conversion	UDP-glucoronosyl and UDP-glucosyl transferase	UDP-glycosyltransferase 13 OS=Mangifera indica OX=29780 GN=CGT PE=1 SV=1	S	Function unknown	UGT15 [Panax ginseng]
CSS0031449	CSS0031449	23.1214	23.5877	21.856	18.8894	15.3414	18.5156	19.4863	18.3562	16.0475	16.1766	14.8146	14.8392	41.2752	38.3947	38.5723	69.5575	57.5268	34.539	58.4692	51.9529	54.9531	31.4676	30.2706	27.4502	1.93992e-22	1.2849	up	9.21842e-17	2.15246	up	3.31273e-52	1.96612	up	7.82867e-11	1.03075	up	--	--	Biological Process: protein polyubiquitination (GO:0000209);; Cellular Component: nucleus (GO:0005634);; Cellular Component: cytosol (GO:0005829);; Molecular Function: zinc ion binding (GO:0008270);; Biological Process: negative regulation of abscisic acid-activated signaling pathway (GO:0009788);; Biological Process: protein ubiquitination involved in ubiquitin-dependent protein catabolic proces…	K16274|2.15247e-133|cic:CICLE_v10008969mg|K16274 E3 ubiquitin-protein ligase AIP2 [EC:2.3.2.27] | (RefSeq) hypothetical protein	--	[O]	Posttranslational modification, protein turnover, chaperones	Ring finger domain;; Zinc finger, C3HC4 type (RING finger);; RING-like zinc finger;; Zinc finger, C3HC4 type (RING finger)	E3 ubiquitin-protein ligase AIP2 OS=Arabidopsis thaliana OX=3702 GN=AIP2 PE=1 SV=1	O	Posttranslational modification, protein turnover, chaperones	hypothetical protein CISIN_1g021283mg [Citrus sinensis]
CSS0031457	CSS0031457	40.6765	36.4284	36.6822	20.7517	22.5451	22.6302	13.1207	16.4772	18.0369	11.5735	10.9312	12.5562	80.4386	84.8603	92.5116	124.471	170.579	354.756	86.9667	87.8861	93.9662	23.3049	21.5205	23.7749	5.14871e-52	1.67817	up	4.37842e-32	3.81157	up	1.23911e-116	2.84314	up	4.84625e-09	1.03234	up	[I]	Lipid transport and metabolism	Molecular Function: acetate-CoA ligase activity (GO:0003987);; Cellular Component: cytosol (GO:0005829);; Cellular Component: chloroplast stroma (GO:0009570);; Molecular Function: AMP binding (GO:0016208);; Biological Process: acetyl-CoA biosynthetic process from acetate (GO:0019427);;	K01895|0|vvi:100263518|K01895 acetyl-CoA synthetase [EC:6.2.1.1] | (RefSeq) ACSS2; acetyl-coenzyme A synthetase, chloroplastic/glyoxysomal	Glycolysis / Gluconeogenesis (ko00010);; Pyruvate metabolism (ko00620);; Glyoxylate and dicarboxylate metabolism (ko00630);; Propanoate metabolism (ko00640);; Carbon metabolism (ko01200)	[I]	Lipid transport and metabolism	AMP-binding enzyme;; AMP-binding enzyme C-terminal domain;; Acetyl-coenzyme A synthetase N-terminus	Acetyl-coenzyme A synthetase, chloroplastic/glyoxysomal OS=Arabidopsis thaliana OX=3702 GN=ACS PE=1 SV=1	I	Lipid transport and metabolism	PREDICTED: acetyl-coenzyme A synthetase, chloroplastic/glyoxysomal isoform X1 [Juglans regia]
CSS0032082	CSS0032082	68.7932	68.2509	58.7938	60.1268	58.6974	54.6468	52.0933	59.2602	57.2936	56.8152	57.8201	56.4395	96.3727	102.04	90.552	113.175	113.473	127.033	123.621	124.376	126.639	59.6227	61.2507	67.9938	3.43493e-25	1.06173	up	2.07963e-19	1.59944	up	6.17694e-63	1.50591	up	0.0696263	0.23179	normal	--	--	Molecular Function: nucleotide binding (GO:0000166);; Molecular Function: nucleic acid binding (GO:0003676);;	K12898|8.30638e-150|vvi:100247294|K12898 heterogeneous nuclear ribonucleoprotein F/H | (RefSeq) heterogeneous nuclear ribonucleoprotein F	--	[A]	RNA processing and modification	RNA recognition motif. (a.k.a. RRM, RBD, or RNP domain)	--	S	Function unknown	PREDICTED: heterogeneous nuclear ribonucleoprotein H2 isoform X1 [Theobroma cacao]
CSS0033756	CSS0033756	6.9935	8.51392	9.71376	6.51817	7.47057	7.58626	8.96368	8.38315	9.54893	3.68247	3.88344	3.93174	36.1878	36.8958	38.2629	23.0115	23.9168	29.2703	28.3993	27.1446	26.1556	22.95	22.5847	23.0857	1.73534e-56	2.62221	up	1.73609e-22	2.37656	up	6.30342e-31	1.94225	up	6.3203e-33	2.56454	up	--	--	--	K13448|1.57612e-28|cit:102624272|K13448 calcium-binding protein CML | (RefSeq) calcium-binding protein CML38-like	Plant-pathogen interaction (ko04626)	[T]	Signal transduction mechanisms	EF hand;; EF-hand domain pair;; EF-hand domain;; EF-hand domain pair;; EF hand	Putative calcium-binding protein CML19 OS=Oryza sativa subsp. japonica OX=39947 GN=CML19 PE=3 SV=1	DTZ	Cell cycle control, cell division, chromosome partitioning;; Signal transduction mechanisms;; Cytoskeleton	hypothetical protein CISIN_1g037913mg [Citrus sinensis]
CSS0034394	CSS0034394	21.9796	22.0525	21.856	17.6922	18.4096	15.5583	16.3685	13.5865	22.1482	19.859	16.1091	17.3758	40.0273	33.4368	31.456	30.7517	33.0832	37.2465	28.2028	30.5933	31.8798	23.6598	20.3381	23.8897	9.13279e-16	1.1692	up	7.8261e-13	1.53868	up	7.72366e-12	1.14303	up	0.0214301	0.428066	normal	--	--	Cellular Component: membrane (GO:0016020);;	--	--	--	--	--	WPP domain-interacting tail-anchored protein 1 OS=Arabidopsis thaliana OX=3702 GN=WIT1 PE=1 SV=2	S	Function unknown	PREDICTED: WPP domain-interacting tail-anchored protein 1 [Vitis vinifera]
CSS0035159	CSS0035159	17.9833	21.6337	16.6156	18.2243	16.6754	18.7728	14.2899	11.9966	20.5567	12.7571	14.2393	9.89277	23.9012	25.8271	22.0708	39.8517	38.6673	31.3924	47.758	43.0531	43.4165	61.9887	48.4803	53.7518	2.38236e-07	0.850545	normal	5.78014e-15	1.59402	up	1.64279e-31	1.85794	up	1.07278e-45	2.2051	up	[CP]	Energy production and conversion;; Inorganic ion transport and metabolism	Molecular Function: magnesium ion binding (GO:0000287);; Molecular Function: inorganic diphosphatase activity (GO:0004427);; Cellular Component: cytoplasm (GO:0005737);; Biological Process: phosphate-containing compound metabolic process (GO:0006796);;	K01507|5.79464e-138|nnu:104585773|K01507 inorganic pyrophosphatase [EC:3.6.1.1] | (RefSeq) soluble inorganic pyrophosphatase 1	Oxidative phosphorylation (ko00190)	[C]	Energy production and conversion	Inorganic pyrophosphatase	Soluble inorganic pyrophosphatase 1 OS=Arabidopsis thaliana OX=3702 GN=PPA1 PE=1 SV=1	C	Energy production and conversion	PREDICTED: soluble inorganic pyrophosphatase 1 [Nelumbo nucifera]
CSS0036416	CSS0036416	32.2557	22.7503	21.0891	18.7564	19.0766	20.3158	25.592	22.6923	24.9333	26.3033	26.7526	20.5465	62.1047	60.071	57.0333	48.115	51.3105	47.6375	48.8389	55.0679	49.2288	23.3049	23.1759	27.3353	4.94593e-35	1.7343	up	5.61162e-24	1.9029	up	1.70552e-30	1.41141	up	0.678423	0.0956184	normal	--	--	--	--	--	--	--	Domain of unknown function (DUF4666)	Uncharacterized protein At1g15400 OS=Arabidopsis thaliana OX=3702 GN=At1g15400 PE=1 SV=2	S	Function unknown	hypothetical protein PanWU01x14_219840 [Parasponia andersonii]
CSS0036691	CSS0036691	3.85356	4.18717	4.98469	5.32095	3.20167	3.3431	3.1178	5.49241	5.03971	4.7346	2.44513	3.55125	9.02294	6.57206	7.32254	8.57701	8.63955	4.90278	11.4973	11.5698	12.8576	4.49537	3.19261	5.39815	6.48931e-06	1.29533	up	7.00502e-05	1.42701	up	1.96183e-12	1.73345	up	0.454224	0.337597	normal	--	--	Molecular Function: zinc ion binding (GO:0008270);;	K10632|0|vvi:100242688|K10632 BRCA1-associated protein [EC:2.3.2.27] | (RefSeq) BRCA1-associated protein	--	[R]	General function prediction only	BRCA1-associated protein 2;; Zn-finger in ubiquitin-hydrolases and other protein;; Ring finger domain;; Zinc finger, C3HC4 type (RING finger)	RING-H2 finger protein ATL54 OS=Arabidopsis thaliana OX=3702 GN=ATL54 PE=2 SV=2	S	Function unknown	PREDICTED: BRCA1-associated protein [Vitis vinifera]
CSS0037162	CSS0037162	20.2669	21.9129	17.2547	20.0866	13.8739	21.473	24.6826	24.2822	26.79	31.6955	27.9032	22.9563	289.694	265.88	282.279	220.597	262.453	384.905	139.54	140.062	140.641	56.1921	62.3149	54.7855	0	4.31181	up	1.7735e-67	4.49151	up	4.12062e-174	2.81925	up	2.85858e-17	1.14541	up	[G]	Carbohydrate transport and metabolism	Biological Process: flavonoid metabolic process (GO:0009812);; Molecular Function: UDP-glucosyltransferase activity (GO:0035251);;	--	--	[GC]	Carbohydrate transport and metabolism;; Energy production and conversion	UDP-glucoronosyl and UDP-glucosyl transferase	UDP-glycosyltransferase 89B2 OS=Stevia rebaudiana OX=55670 GN=UGT89B2 PE=2 SV=1	S	Function unknown	hypothetical protein CISIN_1g042753mg [Citrus sinensis]
CSS0038185	CSS0038185	4.99536	4.46632	4.34563	1.99536	5.20272	2.05729	4.54679	3.9025	3.58085	2.49882	1.29448	2.66344	28.7966	27.9024	26.2993	13.9115	14.5397	13.6107	8.54927	8.34362	11.7128	5.56006	3.78383	4.24961	2.12215e-53	3.06439	up	6.50222e-16	2.70116	up	5.47886e-09	1.57952	up	0.00909434	1.02933	up	--	--	--	--	--	--	--	PB1 domain	--	--	--	PREDICTED: uncharacterized protein LOC109214635 [Nicotiana attenuata]
CSS0039486	CSS0039486	15.1288	11.3054	17.6381	7.71538	4.4023	5.78613	15.9787	19.5125	11.9362	4.34005	5.46558	7.1025	2048.4	2728.1	1967.91	2376.04	1642.99	1944.28	833.603	817.007	866.304	96.6503	87.8558	102.45	1.69056e-240	7.66066	up	1.67534e-300	8.84457	up	0	6.07349	up	1.15682e-138	4.07591	up	[G]	Carbohydrate transport and metabolism	Molecular Function: zinc ion binding (GO:0008270);; Molecular Function: oxidoreductase activity (GO:0016491);; Biological Process: oxidation-reduction process (GO:0055114);;	--	--	[Q]	Secondary metabolites biosynthesis, transport and catabolism	Zinc-binding dehydrogenase;; D-isomer specific 2-hydroxyacid dehydrogenase, NAD binding domain;; Alcohol dehydrogenase GroES-like domain;; Alcohol dehydrogenase GroES-like domain	Probable mannitol dehydrogenase OS=Fragaria ananassa OX=3747 GN=CAD PE=2 SV=1	C	Energy production and conversion	cinnamyl alcohol dehydrogenase 3 [Camellia sinensis]
CSS0039543	CSS0039543	34.8248	33.2183	31.8253	33.7881	34.9516	36.6455	47.1568	48.1308	45.0922	27.487	21.5747	25.3661	36.8597	36.8958	37.1284	71.754	76.3863	96.6653	79.8915	74.4251	78.1144	76.4212	77.2137	80.398	4.65847e-07	0.651649	normal	5.65168e-18	1.78564	up	2.27026e-27	1.08223	up	5.16723e-47	1.72058	up	--	--	Cellular Component: microtubule (GO:0005874);;	--	--	--	--	Domain of unknown function (DUF4228)	--	S	Function unknown	PREDICTED: uncharacterized protein LOC100262782 [Vitis vinifera]
CSS0039653	CSS0039653	0.999072	1.11658	0.894688	0.798143	2.93487	0.771484	1.29908	2.02352	2.25461	1.18365	1.00682	1.14147	11.5186	10.4922	11.7573	6.27586	5.68946	6.87853	6.09258	7.34238	7.2214	1.89279	2.71963	1.2634	5.04791e-27	3.87677	up	5.29637e-09	2.5508	up	1.01691e-10	2.18178	up	0.194223	0.729446	normal	--	--	--	--	--	--	--	B3 DNA binding domain	B3 domain-containing protein Os03g0120900 OS=Oryza sativa subsp. japonica OX=39947 GN=Os03g0120900 PE=2 SV=1	K	Transcription	B3 domain-containing transcription factor NGA1-like [Herrania umbratica]
CSS0041481	CSS0041481	1.28452	2.09359	2.30063	1.72931	1.60084	1.54297	2.07853	2.02352	2.91773	1.31517	1.8698	3.17076	3.64757	4.49668	3.91911	6.38046	5.16266	5.70772	10.4164	9.34485	10.5679	2.95748	1.89191	1.72282	0.000148374	1.52816	up	7.13582e-10	2.33439	up	8.71275e-17	2.41097	up	0.867978	0.111866	normal	--	--	--	--	--	[T]	Signal transduction mechanisms	EF-hand domain pair;; EF hand;; EF-hand domain;; EF hand;; EF-hand domain pair;; Secreted protein acidic and rich in cysteine Ca binding region	Calmodulin-like protein 1 OS=Arabidopsis thaliana OX=3702 GN=CML1 PE=2 SV=1	DTZ	Cell cycle control, cell division, chromosome partitioning;; Signal transduction mechanisms;; Cytoskeleton	PREDICTED: calmodulin-like protein 1 [Theobroma cacao]
CSS0044222	CSS0044222	38.3929	38.2429	31.9532	25.4076	22.2783	22.8874	18.3171	18.5007	17.3737	22.4894	16.2529	18.7709	74.2953	69.6408	76.6289	65.6874	59.1072	54.9551	27.7114	30.037	30.1185	31.231	33.1085	31.3552	1.00761e-40	1.52321	up	1.2706e-24	1.91129	up	2.86784e-13	1.04815	up	4.02377e-07	0.80778	normal	--	--	Molecular Function: actin monomer binding (GO:0003785);; Cellular Component: cell cortex (GO:0005938);; Cellular Component: actin cytoskeleton (GO:0015629);; Biological Process: sequestering of actin monomers (GO:0042989);;	K05759|1.21982e-84|vvi:100254869|K05759 profilin | (RefSeq) profilin-1	--	[Z]	Cytoskeleton	Profilin	Profilin-A OS=Oryza sativa subsp. japonica OX=39947 GN=Os10g0323600 PE=2 SV=1	O	Posttranslational modification, protein turnover, chaperones	PREDICTED: profilin-1 [Vitis vinifera]
CSS0045095	CSS0045095	17.5551	16.8883	13.1647	15.4308	11.4727	14.2725	9.48331	12.1411	12.5993	9.60072	11.6503	8.87813	26.6849	21.9069	25.9899	40.2701	34.6636	40.9785	39.9949	44.4993	45.3539	9.81882	11.4697	9.41806	1.04671e-11	1.14929	up	2.79739e-21	2.05459	up	2.99678e-52	2.26864	up	0.71653	0.117216	normal	[O]	Posttranslational modification, protein turnover, chaperones	Biological Process: protein polyubiquitination (GO:0000209);; Molecular Function: ATP binding (GO:0005524);; Cellular Component: cytoplasm (GO:0005737);; Biological Process: DNA repair (GO:0006281);; Biological Process: histone ubiquitination (GO:0016574);; Biological Process: protein deubiquitination (GO:0016579);; Molecular Function: ubiquitin protein ligase binding (GO:0031625);; Biological Pr…	K10573|6.89644e-86|vra:106773368|K10573 ubiquitin-conjugating enzyme E2 A [EC:2.3.2.23] | (RefSeq) ubiquitin-conjugating enzyme E2 2	Ubiquitin mediated proteolysis (ko04120)	[O]	Posttranslational modification, protein turnover, chaperones	Ubiquitin-conjugating enzyme	Ubiquitin-conjugating enzyme E2 2 OS=Medicago sativa OX=3879 GN=UBC2 PE=2 SV=1	O	Posttranslational modification, protein turnover, chaperones	PREDICTED: ubiquitin-conjugating enzyme E2 2-like [Erythranthe guttata]
CSS0045670	CSS0045670	3.85356	6.97862	3.45094	0.665119	1.73424	3.986	3.63744	3.03528	1.32624	2.49882	1.43831	2.28295	6.91119	7.84036	7.21941	7.11265	15.1719	20.7819	6.09258	7.23113	7.92592	3.78557	3.42909	2.41194	0.000295196	1.10728	up	0.000126057	2.9384	up	1.72054e-07	1.71977	up	0.180119	0.624531	normal	[H]	Coenzyme transport and metabolism	Molecular Function: L-aspartate oxidase activity (GO:0008734);; Biological Process: NAD biosynthetic process (GO:0009435);; Cellular Component: chloroplast (GO:0009507);; Molecular Function: L-aspartate:fumarate oxidoreductase activity (GO:0044318);; Biological Process: oxidation-reduction process (GO:0055114);;	K00278|0|vvi:100242339|K00278 L-aspartate oxidase [EC:1.4.3.16] | (RefSeq) L-aspartate oxidase, chloroplastic	Alanine, aspartate and glutamate metabolism (ko00250);; Nicotinate and nicotinamide metabolism (ko00760)	[C]	Energy production and conversion	FAD binding domain;; Fumarate reductase flavoprotein C-term;; FAD dependent oxidoreductase	L-aspartate oxidase, chloroplastic OS=Arabidopsis thaliana OX=3702 GN=AO PE=1 SV=1	H	Coenzyme transport and metabolism	PREDICTED: L-aspartate oxidase, chloroplastic-like isoform X2 [Juglans regia]
CSS0046683	CSS0046683	32.2557	22.7503	22.1116	15.4308	7.73738	11.8294	2.85799	1.87898	5.30496	2.49882	1.00682	4.31223	8.543	9.22395	8.76642	17.0494	20.0185	23.4163	18.376	15.1298	13.6502	6.62475	6.85819	7.12097	2.97208e-07	-1.02776	down	3.1675e-06	1.35429	up	4.51064e-21	2.52662	up	0.000195306	1.33051	up	[E]	Amino acid transport and metabolism	Molecular Function: aspartate kinase activity (GO:0004072);; Biological Process: cellular amino acid biosynthetic process (GO:0008652);; Biological Process: phosphorylation (GO:0016310);; Molecular Function: amino acid binding (GO:0016597);;	--	--	[E]	Amino acid transport and metabolism	Amino acid kinase family;; ACT domain;; ACT domain	Aspartokinase 2, chloroplastic OS=Arabidopsis thaliana OX=3702 GN=AK2 PE=1 SV=2	E	Amino acid transport and metabolism	Aspartate kinase, monofunctional class [Parasponia andersonii]
CSS0048531	CSS0048531	2.14087	3.62888	3.0675	2.12838	2.00105	2.44303	1.68881	3.32435	2.7851	3.55095	3.30811	4.43906	9.50288	9.33925	10.5197	6.90345	7.05915	5.26866	5.40471	5.33992	5.54815	3.90387	2.48314	2.18223	8.1796e-15	2.19363	up	5.68064e-09	2.06437	up	4.75568e-05	1.38857	up	0.567804	-0.280527	normal	[K]	Transcription	--	--	--	[R]	General function prediction only	Leucine rich repeat;; Leucine Rich repeats (2 copies);; Leucine rich repeat N-terminal domain	Receptor-like protein Cf-9 OS=Solanum pimpinellifolium OX=4084 GN=CF-9 PE=1 SV=1	S	Function unknown	receptor-like protein 12 [Durio zibethinus]
CSS0049553	CSS0049553	133.162	140.41	157.465	72.365	86.3118	83.4489	111.332	103.489	103.049	88.1162	85.2918	85.4837	469.097	486.563	488.135	411.592	453.787	544.867	272.692	269.332	284.1	126.225	138.11	118.874	6.3231e-154	2.24063	up	3.04725e-58	3.10098	up	2.87409e-113	1.73116	up	2.57826e-11	0.651998	normal	[P]	Inorganic ion transport and metabolism	Molecular Function: NADPH-hemoprotein reductase activity (GO:0003958);; Cellular Component: endoplasmic reticulum membrane (GO:0005789);; Molecular Function: FMN binding (GO:0010181);; Cellular Component: integral component of membrane (GO:0016021);; Molecular Function: [methionine synthase] reductase activity (GO:0030586);; Biological Process: oxidation-reduction process (GO:0055114);;	K00327|0|vvi:100240979|K00327 NADPH-ferrihemoprotein reductase [EC:1.6.2.4] | (RefSeq) NADPH--cytochrome P450 reductase	--	[C]	Energy production and conversion	FAD binding domain;; Flavodoxin;; Oxidoreductase NAD-binding domain	NADPH--cytochrome P450 reductase OS=Catharanthus roseus OX=4058 GN=CPR PE=2 SV=1	P	Inorganic ion transport and metabolism	NADPH-cytochrome P450 reductase [Camptotheca acuminata]
CSS0049617	CSS0049617	66.2242	67.1344	57.8991	60.1268	57.4967	56.8327	53.2624	55.5022	59.6808	56.1576	58.5392	54.6639	96.9486	106.537	99.3184	114.848	112.841	127.472	121.36	127.379	127.607	59.9776	60.0683	69.7166	3.60851e-31	1.16309	up	1.06271e-19	1.59735	up	8.6829e-63	1.51239	up	0.0510583	0.253174	normal	--	--	Molecular Function: nucleotide binding (GO:0000166);; Molecular Function: nucleic acid binding (GO:0003676);;	K12898|3.7355e-155|vvi:100247294|K12898 heterogeneous nuclear ribonucleoprotein F/H | (RefSeq) heterogeneous nuclear ribonucleoprotein F	--	[A]	RNA processing and modification	RNA recognition motif. (a.k.a. RRM, RBD, or RNP domain)	--	S	Function unknown	PREDICTED: heterogeneous nuclear ribonucleoprotein H2 isoform X1 [Theobroma cacao]
CSS0050062	CSS0050062	6.85078	3.62888	6.26282	6.65119	5.20272	5.65755	5.06643	7.66046	3.97872	5.78674	7.19155	4.69272	76.599	68.949	71.369	115.894	144.449	245.871	225.033	203.362	217.523	605.455	601.747	600.344	5.35797e-131	4.1675	up	5.54905e-72	5.34107	up	2.52576e-288	5.60619	up	0	6.66196	up	[HJ]	Coenzyme transport and metabolism;; Translation, ribosomal structure and biogenesis	--	K14487|0|jcu:105639792|K14487 auxin responsive GH3 gene family | (RefSeq) probable indole-3-acetic acid-amido synthetase GH3.1	Plant hormone signal transduction (ko04075)	--	--	GH3 auxin-responsive promoter	Probable indole-3-acetic acid-amido synthetase GH3.1 OS=Arabidopsis thaliana OX=3702 GN=GH3.1 PE=2 SV=1	S	Function unknown	GH3 auxin-responsive promoter [Corchorus olitorius]
CSS0050161	CSS0050161	2.85449	2.37273	3.83438	3.85769	3.60188	4.11458	3.1178	4.19157	3.8461	5.12915	5.46558	5.45371	10.5588	7.14856	9.69463	11.9241	12.5379	12.2935	6.48565	5.56241	7.2214	8.16264	6.97643	7.69524	4.30105e-12	2.05604	up	1.6413e-15	2.21148	up	0.000193087	1.12851	up	0.0572559	0.568097	normal	[H]	Coenzyme transport and metabolism	Molecular Function: catalytic activity (GO:0003824);; Cellular Component: cytosol (GO:0005829);; Biological Process: vitamin B6 biosynthetic process (GO:0042819);; Biological Process: pyridoxal phosphate biosynthetic process (GO:0042823);; Molecular Function: protein heterodimerization activity (GO:0046982);;	K06215|7.00757e-180|sind:105163962|K06215 pyridoxal 5'-phosphate synthase pdxS subunit [EC:4.3.3.6] | (RefSeq) pyridoxal 5'-phosphate synthase-like subunit PDX1.2	Vitamin B6 metabolism (ko00750)	[H]	Coenzyme transport and metabolism	SOR/SNZ family;; Dihydrouridine synthase (Dus)	Pyridoxal 5&apos;-phosphate synthase-like subunit PDX1.2 OS=Arabidopsis thaliana OX=3702 GN=PDX12 PE=1 SV=1	H	Coenzyme transport and metabolism	PREDICTED: pyridoxal 5&apos;-phosphate synthase-like subunit PDX1.2 [Nicotiana tomentosiformis]
CSS0050423	CSS0050423	56.3762	71.8798	46.1404	47.0904	54.0283	50.7894	48.0661	53.4787	51.9886	40.7702	30.0607	38.6833	91.7652	83.9379	93.5429	128.028	106.098	90.8112	107.21	112.806	111.403	75.948	60.0683	64.8927	1.54362e-17	1.128	up	4.48094e-18	1.65789	up	8.20983e-57	1.46382	up	3.45688e-12	0.949848	normal	--	--	Cellular Component: integral component of membrane (GO:0016021);; Biological Process: transmembrane transport (GO:0055085);;	K24139|9.76021e-170|egr:104419566|K24139 auxin efflux carrier family protein | (RefSeq) protein PIN-LIKES 7	--	[S]	Function unknown	Membrane transport protein	Protein PIN-LIKES 7 OS=Arabidopsis thaliana OX=3702 GN=PILS7 PE=2 SV=1	S	Function unknown	auxin transport carrier [Camellia sinensis]
CSS0000439	CSS0000439	2.42632	2.79145	1.53375	2.66048	3.33508	2.44303	1.5589	3.17981	2.91773	3.81398	3.45194	3.04393	6.33526	9.56985	5.56926	4.4977	5.79482	7.39076	5.99432	4.67243	4.84362	3.66727	2.83787	2.18223	8.09032e-10	2.11986	up	1.29626e-05	1.62022	up	0.00015551	1.34244	up	0.795103	-0.140266	normal	[P]	Inorganic ion transport and metabolism	Molecular Function: ATP binding (GO:0005524);; Cellular Component: endoplasmic reticulum (GO:0005783);; Cellular Component: integral component of plasma membrane (GO:0005887);; Molecular Function: cation-transporting ATPase activity (GO:0019829);; Molecular Function: metal ion binding (GO:0046872);; Biological Process: cation transmembrane transport (GO:0098655);;	K01537|0|vvi:100253574|K01537 P-type Ca2+ transporter type 2C [EC:7.2.2.10] | (RefSeq) calcium-transporting ATPase, endoplasmic reticulum-type	--	[P]	Inorganic ion transport and metabolism	E1-E2 ATPase;; Cation transporting ATPase, C-terminus;; haloacid dehalogenase-like hydrolase;; Cation transporter/ATPase, N-terminus;; Cation transport ATPase (P-type);; haloacid dehalogenase-like hydrolase	Calcium-transporting ATPase, endoplasmic reticulum-type OS=Solanum lycopersicum OX=4081 GN=LCA1 PE=2 SV=1	P	Inorganic ion transport and metabolism	PREDICTED: calcium-transporting ATPase, endoplasmic reticulum-type [Vitis vinifera]
CSS0001587	CSS0001587	0.285449	0.55829	1.27813	0	1.06722	0.257161	0.519634	1.1563	0.132624	0.7891	0.143831	0.760982	127.569	125.1	118.605	87.0253	113.579	161.353	37.833	34.042	36.9876	4.37707	5.43925	4.47932	1.29806e-112	7.68697	up	7.65228e-20	7.21792	up	3.19906e-57	6.0327	up	2.7456e-09	2.57777	up	--	--	Biological Process: flavonoid biosynthetic process (GO:0009813);; Molecular Function: identical protein binding (GO:0042802);; Cellular Component: intracellular membrane-bounded organelle (GO:0043231);; Molecular Function: scopoletin glucosyltransferase activity (GO:0050275);; Biological Process: flavonoid glucuronidation (GO:0052696);; Molecular Function: quercetin 3-O-glucosyltransferase activi…	--	--	[GC]	Carbohydrate transport and metabolism;; Energy production and conversion	UDP-glucoronosyl and UDP-glucosyl transferase	Scopoletin glucosyltransferase OS=Nicotiana tabacum OX=4097 GN=TOGT1 PE=1 SV=1	S	Function unknown	UDP-glycosyltransferase 73A20 [Camellia sinensis]
CSS0001750	CSS0001750	6.85078	8.79307	6.64626	5.05491	4.1355	5.78613	4.28698	4.04704	7.42694	6.97039	6.61623	6.84884	8.83096	9.22395	13.7169	16.0035	18.6488	24.0017	8.05793	11.0136	9.07078	9.22733	8.15888	8.38437	0.000101774	1.00378	up	4.48492e-19	2.51597	up	2.43992e-05	1.16207	up	0.16237	0.405683	normal	--	--	--	--	--	--	--	Putative AtpZ or ATP-synthase-associated	--	S	Function unknown	hypothetical protein CISIN_1g033877mg [Citrus sinensis]
CSS0001790	CSS0001790	30.8285	25.123	26.4572	13.1694	18.8098	15.944	19.2264	18.7898	17.7716	19.859	22.15	22.3222	453.547	460.39	446.366	326.554	350.956	480.985	151.922	148.628	142.667	31.7042	29.6794	28.4839	0	4.53868	up	4.01419e-109	5.12134	up	1.1686e-211	3.33543	up	0.00031778	0.563662	normal	[IQR]	Lipid transport and metabolism;; Secondary metabolites biosynthesis, transport and catabolism;; General function prediction only	Molecular Function: oxidoreductase activity (GO:0016491);; Biological Process: oxidation-reduction process (GO:0055114);;	K15095|7.61572e-116|pmum:103337493|K15095 (+)-neomenthol dehydrogenase [EC:1.1.1.208] | (RefSeq) salutaridine reductase-like	Monoterpenoid biosynthesis (ko00902)	[Q]	Secondary metabolites biosynthesis, transport and catabolism	short chain dehydrogenase;; Enoyl-(Acyl carrier protein) reductase;; KR domain;; NAD dependent epimerase/dehydratase family	(+)-neomenthol dehydrogenase OS=Arabidopsis thaliana OX=3702 GN=SDR1 PE=1 SV=1	S	Function unknown	salutaridine reductase-like [Hevea brasiliensis]
CSS0002795	CSS0002795	61.5143	72.9964	70.6804	35.3843	43.7562	35.7454	56.8999	53.7678	54.3758	48.3982	49.0464	51.3663	356.022	356.39	342.922	355.632	299.961	179.574	199.09	217.935	204.137	161.36	162.705	157.465	1.28144e-234	2.85839	up	3.81929e-45	3.38813	up	3.20412e-156	2.26249	up	1.29965e-83	1.77218	up	[R]	General function prediction only	Cellular Component: cytosol (GO:0005829);; Molecular Function: nitronate monooxygenase activity (GO:0018580);; Molecular Function: dioxygenase activity (GO:0051213);; Biological Process: oxidation-reduction process (GO:0055114);;	--	--	--	--	Nitronate monooxygenase;; FMN-dependent dehydrogenase;; IMP dehydrogenase / GMP reductase domain	--	S	Function unknown	uncharacterized protein LOC111308352 [Durio zibethinus]
CSS0003976	CSS0003976	13.5588	11.5845	12.1422	9.57772	11.6061	8.74349	10.2628	9.97306	9.28368	10.1268	8.3422	6.46835	87.5417	79.9025	80.8574	31.4839	34.7689	27.1482	25.9426	26.2546	23.6016	15.024	17.5002	18.3767	8.1211e-132	3.22615	up	1.67369e-22	2.19404	up	3.36002e-24	1.70255	up	5.16416e-07	1.08364	up	--	--	Molecular Function: calcium ion binding (GO:0005509);; Molecular Function: calcium-dependent phospholipid binding (GO:0005544);; Cellular Component: plasma membrane (GO:0005886);;	--	--	[R]	General function prediction only	C2 domain	Elicitor-responsive protein 1 OS=Oryza sativa subsp. japonica OX=39947 GN=ERG1 PE=1 SV=1	S	Function unknown	PREDICTED: extensin-like [Nicotiana sylvestris]
CSS0004403	CSS0004403	2310.85	2560.46	2441.6	966.285	1108.05	1034.17	1122.8	1160.2	1099.19	757.142	728.936	792.056	14945.6	14643.5	15080.5	14830	16253	19277.3	15363.4	15618.9	15614.8	3264.7	3484.55	3442.3	0	3.10948	up	1.71591e-140	4.56857	up	0	4.13725	up	2.69045e-245	2.2437	up	[IQ]	Lipid transport and metabolism;; Secondary metabolites biosynthesis, transport and catabolism	Cellular Component: plasmodesma (GO:0009506);; Cellular Component: chloroplast stroma (GO:0009570);; Biological Process: response to cytokinin (GO:0009735);; Biological Process: positive regulation of seed germination (GO:0010030);; Biological Process: seed coat development (GO:0010214);; Biological Process: oxalate catabolic process (GO:0033611);; Cellular Component: apoplast (GO:0048046);; Mole…	K22133|0|vvi:100256632|K22133 oxalate---CoA ligase [EC:6.2.1.8] | (RefSeq) oxalate--CoA ligase	Glyoxylate and dicarboxylate metabolism (ko00630)	[I]	Lipid transport and metabolism	AMP-binding enzyme	Oxalate--CoA ligase OS=Arabidopsis thaliana OX=3702 GN=AAE3 PE=1 SV=1	IQ	Lipid transport and metabolism;; Secondary metabolites biosynthesis, transport and catabolism	unnamed protein product, partial [Vitis vinifera]
CSS0005868	CSS0005868	3.85356	2.93102	3.19532	1.19721	2.13445	1.67155	1.94863	3.61343	2.38723	1.31517	1.72597	1.14147	24.0932	31.4767	26.093	21.0241	21.7042	22.465	13.4626	15.241	15.5877	14.9057	16.7907	18.2618	8.65046e-54	3.49325	up	7.9309e-41	4.19355	up	1.69493e-26	2.79452	up	2.73772e-31	3.39549	up	--	--	Cellular Component: plasma membrane (GO:0005886);; Biological Process: transport (GO:0006810);; Molecular Function: transmembrane transporter activity (GO:0022857);;	--	--	--	--	EamA-like transporter family	WAT1-related protein At1g68170 OS=Arabidopsis thaliana OX=3702 GN=At1g68170 PE=3 SV=1	S	Function unknown	PREDICTED: WAT1-related protein At1g68170 [Nelumbo nucifera]
CSS0005871	CSS0005871	1.71269	2.5123	1.78938	1.59629	1.86764	1.67155	1.94863	2.02352	1.98936	3.02488	1.8698	1.6488	60.8569	63.7605	67.1405	28.0322	26.6562	25.0261	9.13888	9.12235	9.95144	3.19408	3.42909	4.13476	1.101e-114	5.427	up	2.69861e-49	4.44384	up	6.26819e-17	2.53676	up	0.102186	0.714609	normal	--	--	--	K10664|1.82366e-113|mdm:103446338|K10664 E3 ubiquitin-protein ligase ATL6/9/15/31/42/55 [EC:2.3.2.27] | (RefSeq) E3 ubiquitin-protein ligase ATL6-like	--	[O]	Posttranslational modification, protein turnover, chaperones	Ring finger domain;; RING-like zinc finger;; Zinc finger, C3HC4 type (RING finger);; RING-H2 zinc finger domain;; Zinc finger, C3HC4 type (RING finger);; RING-type zinc-finger;; Anaphase-promoting complex subunit 11 RING-H2 finger	E3 ubiquitin-protein ligase ATL6 OS=Arabidopsis thaliana OX=3702 GN=ATL6 PE=1 SV=2	O	Posttranslational modification, protein turnover, chaperones	Zinc finger, RING/FYVE/PHD-type [Cynara cardunculus var. scolymus]
CSS0006476	CSS0006476	2.14087	1.67487	1.40594	0.532095	1.20063	0.385742	0.649542	0.867222	0.795744	0.39455	1.00682	0.634152	8.06305	6.57206	7.73508	3.87012	6.63771	7.90299	1.67055	2.33621	2.37778	0.946393	1.41894	1.49311	5.74846e-14	2.54678	up	8.59597e-13	3.52588	up	0.00215201	1.68844	up	0.243393	0.746636	normal	--	--	--	--	--	--	--	--	--	--	--	--
CSS0006787	CSS0006787	1.71269	1.39572	1.27813	1.59629	1.73424	1.41439	1.5589	1.44537	1.98936	1.31517	1.8698	1.77563	4.41548	5.76497	4.95045	3.03333	5.37338	3.29291	3.43936	2.89245	3.78683	1.53789	1.30069	1.60796	1.2429e-08	2.21684	up	4.14503e-05	1.80541	up	0.00179102	1.31865	up	0.942697	-0.0534079	normal	--	--	--	--	--	--	--	Ulp1 protease family, C-terminal catalytic domain	--	--	--	PREDICTED: uncharacterized protein LOC105349516 [Fragaria vesca subsp. vesca]
CSS0007130	CSS0007130	40.6765	35.7306	39.1107	39.6411	35.752	46.1605	32.0874	42.9275	37.9305	26.4349	32.5058	31.5808	73.5274	69.0643	80.7542	90.7908	78.7042	89.8599	62.4981	59.5178	56.0979	44.2439	47.2979	48.6982	1.29503e-36	1.44956	up	6.59882e-18	1.66062	up	4.06304e-17	1.01251	up	1.08582e-07	0.713763	normal	--	--	Molecular Function: magnesium ion binding (GO:0000287);; Molecular Function: glutathione synthase activity (GO:0004363);; Molecular Function: ATP binding (GO:0005524);; Cellular Component: cytosol (GO:0005829);; Biological Process: glutathione biosynthetic process (GO:0006750);; Cellular Component: chloroplast (GO:0009507);; Molecular Function: protein homodimerization activity (GO:0042803);; Mol…	K21456|0|vvi:100254472|K21456 glutathione synthase [EC:6.3.2.3] | (RefSeq) glutathione synthetase, chloroplastic	Cysteine and methionine metabolism (ko00270);; Glutathione metabolism (ko00480)	[Q]	Secondary metabolites biosynthesis, transport and catabolism	Eukaryotic glutathione synthase, ATP binding domain;; Eukaryotic glutathione synthase;; Eukaryotic glutathione synthase, ATP binding domain	Glutathione synthetase, chloroplastic OS=Solanum lycopersicum OX=4081 GN=GSH2 PE=2 SV=1	I	Lipid transport and metabolism	PREDICTED: glutathione synthetase, chloroplastic isoform X1 [Vitis vinifera]
CSS0007398	CSS0007398	3.56811	1.5353	4.60125	2.66048	2.13445	3.3431	2.85799	6.07056	4.50922	6.18129	6.32856	4.05857	23.2293	24.2129	25.4742	22.6977	19.1756	22.5382	20.3414	11.5698	18.4058	6.15155	5.08452	6.5467	1.81024e-45	3.35524	up	8.35117e-35	3.50195	up	1.66687e-17	2.23552	up	0.645474	0.185203	normal	[G]	Carbohydrate transport and metabolism	Biological Process: metabolic process (GO:0008152);; Molecular Function: transferase activity, transferring hexosyl groups (GO:0016758);;	--	--	[GC]	Carbohydrate transport and metabolism;; Energy production and conversion	UDP-glucoronosyl and UDP-glucosyl transferase	Hydroquinone glucosyltransferase OS=Rauvolfia serpentina OX=4060 GN=AS PE=1 SV=1	S	Function unknown	UDP-glycosyltransferase 72B23 [Camellia sinensis]
CSS0007525	CSS0007525	3.42539	1.67487	1.0225	0.665119	0.933822	3.47168	2.72808	2.31259	2.91773	2.76185	3.16428	2.40978	12.7665	9.91574	15.2639	8.57701	12.854	20.4892	7.76313	7.78738	8.01399	0.946393	0.945957	3.79019	2.25621e-22	3.08674	up	1.85472e-05	3.20675	up	2.67353e-10	1.87513	up	0.531828	-0.377964	normal	--	--	--	K09338|3.14539e-95|sind:105173376|K09338 homeobox-leucine zipper protein | (RefSeq) homeobox-leucine zipper protein HOX11-like	--	[K]	Transcription	Homeobox domain;; Homeobox associated leucine zipper;; HD-ZIP protein N terminus	Homeobox-leucine zipper protein HAT14 OS=Arabidopsis thaliana OX=3702 GN=HAT14 PE=2 SV=3	K	Transcription	Transcription factor HEX [Handroanthus impetiginosus]
CSS0008093	CSS0008093	103.333	90.443	95.9873	66.2459	54.8287	60.6901	46.3773	50.588	44.9595	41.6908	40.5603	39.4443	109.715	124.869	112.21	201.56	213.144	208.112	208.131	210.259	201.671	89.789	97.0788	89.3567	1.54998e-14	0.758594	normal	2.45817e-43	2.34209	up	1.49061e-182	2.47987	up	2.61878e-33	1.26239	up	--	--	--	--	--	--	--	zinc-finger of the FCS-type, C2-C2	Protein MARD1 OS=Arabidopsis thaliana OX=3702 GN=MARD1 PE=2 SV=2	S	Function unknown	Zf-FLZ domain containing protein [Trema orientalis]
CSS0009012	CSS0009012	23.5496	24.5648	23.7731	11.44	14.1407	15.4297	17.6675	17.9226	20.6893	20.1221	16.6844	20.5465	541.472	514.581	508.968	374.251	388.464	448.861	167.546	171.322	188.285	67.5488	72.1292	65.9264	0	4.93569	up	9.34398e-159	5.41781	up	2.01099e-234	3.57131	up	3.16473e-50	1.90356	up	[G]	Carbohydrate transport and metabolism	Biological Process: flavonoid biosynthetic process (GO:0009813);; Molecular Function: identical protein binding (GO:0042802);; Cellular Component: intracellular membrane-bounded organelle (GO:0043231);; Molecular Function: scopoletin glucosyltransferase activity (GO:0050275);; Biological Process: flavonoid glucuronidation (GO:0052696);; Molecular Function: quercetin 3-O-glucosyltransferase activi…	--	--	[GC]	Carbohydrate transport and metabolism;; Energy production and conversion	UDP-glucoronosyl and UDP-glucosyl transferase	Scopoletin glucosyltransferase OS=Nicotiana tabacum OX=4097 GN=TOGT1 PE=1 SV=1	S	Function unknown	UDP-glycosyltransferase 73A20 [Camellia sinensis]
CSS0009536	CSS0009536	102.762	83.1852	102.761	113.735	110.458	119.323	102.887	83.976	91.7758	113.104	87.1616	113.26	274.432	310.732	280.216	195.598	216.41	236.285	150.054	134.499	152.882	111.556	115.407	98.4302	6.36238e-99	2.0795	up	5.9282e-17	1.4889	up	1.41549e-24	1.00379	up	0.349433	0.141865	normal	[I]	Lipid transport and metabolism	--	--	--	[V]	Defense mechanisms	alpha/beta hydrolase fold;; Carboxylesterase family	Probable carboxylesterase 12 OS=Arabidopsis thaliana OX=3702 GN=CXE12 PE=1 SV=1	I	Lipid transport and metabolism	hypothetical protein VITISV_006466 [Vitis vinifera]
CSS0009971	CSS0009971	5.28081	4.60589	2.17281	3.19257	3.20167	2.70019	3.50753	3.9025	3.18298	5.91825	4.1711	4.56589	10.6547	13.0288	8.35389	21.1287	19.281	17.1231	10.6129	13.3498	10.5679	5.56006	7.6859	8.95864	8.00786e-11	1.88728	up	3.4496e-31	3.18532	up	4.0273e-15	2.02376	up	0.0444884	0.645627	normal	--	--	--	--	--	--	--	Plant protein of unknown function (DUF936)	--	S	Function unknown	PREDICTED: uncharacterized protein LOC102584423 [Solanum tuberosum]
CSS0010678	CSS0010678	7.13623	8.65349	7.92438	4.92188	5.46953	6.55762	6.75524	6.6487	5.96808	12.2311	5.89707	9.13179	28.4127	30.6696	28.9808	18.0954	21.1774	15.5865	16.0176	15.7972	15.7638	6.50645	7.09468	7.12097	5.16953e-43	2.37699	up	5.49686e-18	2.23528	up	9.89196e-16	1.63524	up	0.399729	-0.292329	normal	--	--	--	--	--	--	--	--	--	S	Function unknown	PREDICTED: uncharacterized protein LOC101259293 [Solanum lycopersicum]
CSS0012415	CSS0012415	8.7062	6.14119	7.41313	9.04562	7.33717	4.62891	11.5618	11.1294	7.95744	7.36494	10.9312	9.89277	26.2049	25.1353	26.9181	20.1874	20.5453	16.8304	19.2604	17.6885	20.2551	12.658	12.061	9.76262	2.1384e-36	2.30013	up	1.78695e-13	2.00049	up	2.9889e-11	1.24895	up	0.177514	0.368534	normal	[H]	Coenzyme transport and metabolism	Molecular Function: uroporphyrin-III C-methyltransferase activity (GO:0004851);; Cellular Component: chloroplast (GO:0009507);; Biological Process: siroheme biosynthetic process (GO:0019354);; Biological Process: methylation (GO:0032259);; Biological Process: oxidation-reduction process (GO:0055114);;	K02303|4.41639e-177|sot:102578636|K02303 uroporphyrin-III C-methyltransferase [EC:2.1.1.107] | (RefSeq) siroheme synthase	Porphyrin and chlorophyll metabolism (ko00860)	[H]	Coenzyme transport and metabolism	Tetrapyrrole (Corrin/Porphyrin) Methylases	Uroporphyrinogen-III C-methyltransferase OS=Cyanidium caldarium OX=2771 GN=cobA PE=3 SV=1	H	Coenzyme transport and metabolism	PREDICTED: uncharacterized protein LOC109163885 isoform X1 [Ipomoea nil]
CSS0014726	CSS0014726	7.5644	6.69948	6.90188	4.92188	6.40335	4.75749	5.45615	5.0588	4.90709	6.04977	7.33538	7.1025	13.3424	13.1441	12.4793	12.0287	10.9575	11.5618	11.4973	9.6786	10.656	8.16264	8.04064	9.53291	2.16232e-10	1.36982	up	1.58997e-09	1.65902	up	9.67885e-09	1.38252	up	0.172981	0.401909	normal	--	--	Cellular Component: membrane (GO:0016020);; Molecular Function: metal ion binding (GO:0046872);;	--	--	--	--	--	--	O	Posttranslational modification, protein turnover, chaperones	RING-H2 finger protein ATL54-like [Manihot esculenta]
CSS0015677	CSS0015677	1.56997	1.39572	2.42844	0.665119	0.933822	1.41439	0.649542	2.45713	0.66312	0.7891	0.431493	0.507322	10.0788	16.3725	8.97269	8.57701	8.95563	12.4399	3.9307	5.11742	4.75555	6.38815	7.56766	7.92495	3.87392e-21	3.12149	up	1.79032e-20	3.76246	up	7.93068e-07	2.14659	up	1.1376e-15	3.16867	up	--	--	Cellular Component: plasma membrane (GO:0005886);; Biological Process: transport (GO:0006810);; Molecular Function: transmembrane transporter activity (GO:0022857);;	--	--	--	--	EamA-like transporter family	WAT1-related protein At1g25270 OS=Arabidopsis thaliana OX=3702 GN=At1g25270 PE=2 SV=1	S	Function unknown	PREDICTED: WAT1-related protein At1g68170 [Nelumbo nucifera]
CSS0015724	CSS0015724	544.351	574.201	559.436	462.125	487.855	487.964	638.24	659.233	627.179	544.742	602.077	573.147	2113.77	2199.1	2101.98	1639.67	1502.23	883.745	1795.94	1861.41	1829.92	946.866	915.686	969.715	1.27032e-295	2.43398	up	9.89236e-20	2.03349	up	4.55881e-226	1.86626	up	1.9135e-30	0.807249	normal	[O]	Posttranslational modification, protein turnover, chaperones	Cellular Component: vacuole (GO:0005773);;	--	--	[OR]	Posttranslational modification, protein turnover, chaperones;; General function prediction only	Ubiquitin family;; Ubiquitin-2 like Rad60 SUMO-like;; Ubiquitin-like domain;; Ubiquitin-2 like Rad60 SUMO-like;; DUF2407 ubiquitin-like domain;; Ubiquitin family;; Ubiquitin-2 like Rad60 SUMO-like;; Ubiquitin-like domain	Polyubiquitin OS=Aglaothamnion neglectum OX=2765 PE=2 SV=2	J	Translation, ribosomal structure and biogenesis	unnamed protein product [Coffea canephora]
CSS0016201	CSS0016201	16.9842	20.238	20.5778	9.44469	10.6722	9.51497	12.9908	9.10583	11.1404	9.73224	9.34902	11.7952	27.8367	24.2129	35.9939	48.2196	48.4658	64.6143	32.2317	33.4857	35.1383	15.024	22.23	16.7687	2.29773e-10	1.10281	up	9.02862e-39	2.99707	up	2.29825e-34	1.93923	up	6.19611e-05	0.86592	normal	--	--	Molecular Function: structural constituent of ribosome (GO:0003735);; Biological Process: translation (GO:0006412);; Cellular Component: integral component of membrane (GO:0016021);; Biological Process: transmembrane transport (GO:0055085);;	--	--	[C]	Energy production and conversion	Mitochondrial carrier protein	Peroxisomal adenine nucleotide carrier 1 OS=Glycine max OX=3847 GN=PNC1 PE=2 SV=1	S	Function unknown	Mitochondrial carrier protein [Trema orientalis]
CSS0016239	CSS0016239	5.13808	3.76846	6.13501	3.19257	3.20167	4.50032	2.72808	3.61343	1.59149	3.1564	2.73279	2.79027	8.73497	8.99335	6.39433	9.4138	8.21811	12.6594	8.94234	9.6786	10.5679	5.08686	3.78383	7.00612	5.55953e-05	1.15735	up	4.75969e-10	2.02238	up	5.69874e-14	2.19667	up	0.0176426	0.87537	normal	--	--	--	--	--	--	--	Myelodysplasia-myeloid leukemia factor 1-interacting protein	--	S	Function unknown	uncharacterized protein LOC111402302 [Olea europaea var. sylvestris]
CSS0016921	CSS0016921	1.28452	0.977007	0.766876	1.33024	1.73424	1.28581	0.909359	1.87898	1.72411	1.05213	1.58214	0.887813	5.66333	5.88027	6.80687	5.02069	4.63586	3.43926	3.43936	3.4487	2.64197	0.591495	0.354734	1.03369	1.13947e-13	3.00004	up	6.67741e-07	2.08319	up	0.00207781	1.37139	up	0.460045	-0.52094	normal	--	--	Molecular Function: phosphomannomutase activity (GO:0004615);; Cellular Component: cytoplasm (GO:0005737);; Biological Process: GDP-mannose biosynthetic process (GO:0009298);;	--	--	[I]	Lipid transport and metabolism	Eukaryotic phosphomannomutase	Phosphomannomutase OS=Glycine max OX=3847 PE=2 SV=1	S	Function unknown	phosphomannomutase isoform 2 [Camellia sinensis]
CSS0017256	CSS0017256	4.56719	5.86204	4.72907	3.99071	4.4023	2.57161	4.80661	4.76972	3.58085	4.7346	5.60941	5.20005	19.3897	19.1397	19.0799	18.2	14.6451	9.80556	11.3008	12.2373	11.2724	5.56006	5.5575	6.5467	1.49555e-30	2.40593	up	1.03977e-14	2.47437	up	8.85464e-13	1.73338	up	0.48727	0.260417	normal	--	--	Molecular Function: structural constituent of ribosome (GO:0003735);; Biological Process: translation (GO:0006412);; Cellular Component: integral component of membrane (GO:0016021);; Biological Process: transmembrane transport (GO:0055085);;	--	--	[C]	Energy production and conversion	Mitochondrial carrier protein	Mitochondrial carrier protein MTM1 OS=Arabidopsis thaliana OX=3702 GN=MTM1 PE=2 SV=1	S	Function unknown	hypothetical protein VITISV_014580 [Vitis vinifera]
CSS0018874	CSS0018874	3.56811	3.62888	3.19532	5.32095	3.33508	4.88607	4.41689	3.46889	4.50922	4.20854	4.60259	5.07322	19.2937	17.5255	16.2952	20.292	23.4954	23.2699	8.451	9.56735	10.5679	3.78557	3.54734	1.72282	2.86895e-33	2.82374	up	1.80408e-27	2.84742	up	5.08678e-09	1.53102	up	0.262705	-0.477818	normal	[R]	General function prediction only	Molecular Function: oxidoreductase activity (GO:0016491);; Biological Process: oxidation-reduction process (GO:0055114);;	--	--	[C]	Energy production and conversion	Aldo/keto reductase family	Probable aldo-keto reductase 1 OS=Glycine max OX=3847 GN=AKR1 PE=2 SV=1	C	Energy production and conversion	PREDICTED: perakine reductase-like isoform X1 [Solanum tuberosum]
[truncated: 915 more rows]
[truncated: 1 more columns]
